# Supplementary material for: Rotationally Resolved Infrared Spectroscopy of Supersonic Jet-Cooled Isoprene
Source: J Phys Chem A. 2023 May 26;127(22):4873–9. doi: 10.1021/acs.jpca.3c02272 (PMC10258839; doi:10.1021/acs.jpca.3c02272)
Supplement: Supplementary file 2 — jp3c02272_si_002.zip [file jp3c02272_si_002.zip]

Archive with 1 entries (1 files):
- isoprene fit.pgo
