# Supplementary material for: Rotationally Resolved Infrared Spectroscopy of Supersonic Jet-Cooled Isoprene
Source: J Phys Chem A. 2023 May 26;127(22):4873–9. doi: 10.1021/acs.jpca.3c02272 (PMC10258839; doi:10.1021/acs.jpca.3c02272)
Supplement: Supplementary file 2 — jp3c02272_si_002.zip [file jp3c02272_si_002.zip › isoprene fit.pgo]

<?xml version="1.0"?>
<Mixture Version="PGOPHER 10.1.182 4 Dec 2018 16:58 64 bit Unicode (Delphi 32/32)" nDF="10000">
  <Species Name="Species" Jmax="200">
    <AsymmetricMolecule Name="AsymmetricTop" SReduction="True" C2zAxis="c" PointGroup="Cs" C2xAxis="a">
      <AsymmetricManifold Name="Ground" Initial="True">
        <AsymmetricTop Name="v=0">
          <Parameter Name="A" Value="0.284431605013893"/>
          <Parameter Name="B" Value="0.139270881857875"/>
          <Parameter Name="C" Value="0.0951378169760361"/>
          <Parameter Name="DJK" Value="1.80124611407002E-7"/>
          <Parameter Name="DJ" Value="1.16747433319353E-8"/>
        </AsymmetricTop>
      </AsymmetricManifold>
      <AsymmetricManifold Name="nu_26" Colour="Navy">
        <AsymmetricTop Name="v=1" Symmetry="A&quot;">
          <Parameter Name="Origin" Value="991.862093056034" Float="true" StdDev="0.000468054907730373"/>
          <Parameter Name="A" Value="0.283184057824215" Float="true" StdDev="2.50977814413797E-5"/>
          <Parameter Name="B" Value="0.136972634955556" Float="true" StdDev="3.30476875364751E-5"/>
          <Parameter Name="C" Value="0.0952492419965244" Float="true" StdDev="3.47437424534005E-5"/>
          <Parameter Name="DJK" Value="1.80124611407002E-7"/>
          <Parameter Name="DJ" Value="1.16747433319353E-8"/>
        </AsymmetricTop>
      </AsymmetricManifold>
      <TransitionMoments Bra="nu_26" Ket="Ground">
        <CartesianTransitionMoment Axis="c" Bra="v=1" Ket="v=0"/>
      </TransitionMoments>
    </AsymmetricMolecule>
  </Species>
  <AutoFitter Name="AutoFitter" nFit="4" nObs="4" nFail="31726" nTrials="31824"
Best="
0.00077048133725832 0.129886487859575 991.832153509833 0.28690640424635 0.141154493494853 0.0950286646322383
0.00142504338692699 0.0094731749209932 991.839415533729 0.283615193201273 0.141132652955466 0.0954077874920118
0.00159157176533067 0.0060691864615288 991.850321408972 0.288043475436129 0.14044182402337 0.0954217929257945
0.00167449646586225 0.006359859057257 991.846614325324 0.283719644578401 0.140902926126456 0.0955009483637993
0.00171001306645263 0.00528284305004125 991.848180824039 0.283011188897641 0.14089812866407 0.0955825559849231
0.00173680509065381 0.00298297219104467 991.874388773432 0.285556428296492 0.137129159792466 0.0941699947824023
0.00177903583043994 0.00770804097567901 991.840755247851 0.282995669050303 0.141129332270672 0.0954791716787793
0.00180652274849383 0.00573126515107723 991.845233192311 0.280894167166107 0.141120009893467 0.0957213343461858
0.00182320829285086 0.00939436694397549 991.838338544711 0.284110308489436 0.141135490262288 0.0953507414822168
0.00195002859704244 0.00609690942184875 991.842013826008 0.282409897574425 0.141126429870849 0.0955466699413396
0.000541281434481513 0.00601086779961401 991.846499717895 0.286769789981088 0.140641119861128 0.0954616777107196
0.00060219163320114 0.00565471922562018 991.845315922274 0.284303051883009 0.140907119496019 0.095433753625174
0.000755593856194308 0.00521622310447057 991.845092764162 0.287348449247335 0.140648659039148 0.0953952938048714
0.00130433774112552 0.0044723666382045 991.856768227848 0.285391994158251 0.140407278669071 0.0957259713841304
0.00133284750387202 0.00277382207372605 991.873913363771 0.283035507551034 0.137352715188002 0.0942043770252172
0.00160244349491419 0.00380733768025653 991.852612102497 0.284105979330312 0.140616649702142 0.0957683319869944
0.00183857092385532 0.00451331614010009 991.851030181694 0.284906477210119 0.140616843317907 0.0956754373215453
0.0019070743505904 0.00197047829431746 991.858426407687 0.281555385409557 0.140594358011936 0.0960619111273709
0.00195352277989831 0.00302515028208077 991.873768688927 0.282001259021663 0.137443022490491 0.0942181413573592
0.00204771040898269 0.0024364867320489 991.868350986622 0.285184085085959 0.137389980779669 0.0939594558368103
0.00110957611432243 0.00484106891474614 991.852028704245 0.287341290135122 0.140432675461693 0.0955023477628619
0.00141708148168047 0.00597653185566804 991.843603599599 0.287960920612606 0.140656638744865 0.0953250309683138
0.00142978009782754 0.00212783481012904 991.862934844103 0.28285575607538 0.140374234783795 0.096016929120267
0.00159999098669644 0.00159507956312835 991.869432966641 0.284768456687874 0.137382611362849 0.0940067986991767
0.00164530201258337 0.00349542355123109 991.859199170286 0.284392183478576 0.140394252435604 0.0958406698636967
0.00181524497835912 0.0068326737849125 991.839769764973 0.286758518883116 0.140927109325123 0.0951510466807811
0.00187520884009665 0.00149358957357733 991.88262383674 0.282448119380742 0.137070227362869 0.0945231067470994
0.00189368950644423 0.00149358957357733 991.88254247669 0.282479112934016 0.137070794998305 0.0945195806311105
0.00209632188162898 0.00212231284534817 991.858000144013 0.28910849872084 0.137463153209826 0.0935133203135463
0.00210772154732552 0.00159507956312835 991.869121086605 0.283728462610009 0.137477912827602 0.0940217967541722
0.00168017419380799 0.00193812473616725 991.854919288325 0.283101253611024 0.140607387456643 0.095883950051014
0.00188277076534356 0.00134034743133643 991.85781355538 0.281827195485172 0.140596539892609 0.0960306145383186
0.00194894621348315 0.00334957428957346 991.844729577606 0.281132975707455 0.141120915744838 0.0956938151504232
0.00218268031837061 0.00130680500285382 991.876540797268 0.284749584686506 0.13711348162383 0.0942615521738964
0.00226506274596458 0.00116650061754871 991.830253716412 0.287750096156616 0.141161194165896 0.0949315186225341
0.0022790157668287 0.00132946626477659 991.879440123629 0.283656584699962 0.137092663702635 0.0943856965548411
0.00257334173754559 0.00152376317769605 991.816276213336 0.284431687033341 0.138458192541228 0.0939000645757152
0.00267013648302194 0.00220013417880951 991.825134648272 0.28078834372938 0.138410724514085 0.0943180296425001
0.00276604397124651 0.0224912057471088 991.834714528079 0.289048547245806 0.140942523070486 0.0948868907806324
0.00288643395178547 0.00421800231698256 991.849562948878 0.285509928372072 0.1406247055021 0.0956062092845022
0.00121863058512252 0.00097829015836044 991.862278420802 0.283125733272757 0.140377752235724 0.095985957282612
0.00125483356349885 0.00098426630140916 991.859211764634 0.288653710401336 0.137454352938782 0.0935649377115313
0.00131555174293382 0.00106228005740988 991.812578359659 0.281110254849887 0.13884440897851 0.0939316701922971
0.00153342842156198 0.0024837486783534 991.846018355362 0.280520554882506 0.141118672935102 0.0957643874978162
0.00172001038357752 0.00098426630140916 991.858782126314 0.288815109726382 0.13745746676738 0.093546616694384
0.00172904548957956 0.00158978066816777 991.870021392396 0.279650995457327 0.140352349458834 0.0963865097086502
0.00177386612637942 0.00098426630140916 991.859061329439 0.2876147853765 0.137545276858992 0.0935787874381139
0.00182711642161908 0.00132010994470379 991.816669983616 0.284269735139369 0.138456082518576 0.0939186437291281
0.00199354351751949 0.00309919962306834 991.849417779257 0.282448120731389 0.140894549256685 0.0956474232835805
0.00200543210229193 0.00144139162615142 991.826148495867 0.28037136320468 0.138405291799895 0.0943658657310358
0.00101170259149456 0.000709561399792687 991.813245975928 0.280813829726338 0.138842050673183 0.093965801910266
0.00283926559626073 0.000894281701075674 991.878403822774 0.280094897007997 0.137418185071599 0.0944368395858493"
Source="expansion data-baseline-linelist"
Lines="
988.048732725721
988.446070031575
988.652914794303
988.654291651042
989.109990009766
989.123959332422
989.254480062937
989.489016972807
989.493956446806
991.576452667379
991.598570339395
991.618622479965
991.657186738995
991.661096111334
991.663246752908
991.709477920188
991.715015216665
991.738099112447
991.74885023418
991.757070834651
991.760112709989
991.763414663263
991.779104359119
991.779517332703
991.807828888574
991.808832566822
991.836403686705
991.847530281435
991.866578327511
991.873678886185
991.874963982702
991.884333455731
991.888291512912
991.890837970419
991.898971289201
991.906655599922
991.915980275688
991.923385943034
991.926511581579
991.931399477948
991.941865968439
991.95514296299
991.97196079943
991.975545963953
992.017773030186
992.046873531444
993.469132632704
993.510418776099
993.790245524265
995.592030195391
995.594116122733
995.599176213239
995.872313335798
995.880844390335"
Assignments="
27 52 6 3 27 27 27 -1 -1 27 -1 -1 -1 -1 27 27 -1 8 -1 -1 -1 -1
33 52 6 3 35 30 31 -1 -1 34 -1 -1 -1 -1 36 29 -1 7 -1 -1 -1 -1
35 53 6 2 37 33 34 -1 -1 36 -1 -1 -1 -1 39 31 -1 8 -1 -1 -1 -1
35 52 6 2 38 33 34 -1 -1 36 -1 -1 -1 -1 40 31 -1 8 -1 -1 -1 -1
36 52 6 2 40 34 35 -1 -1 38 -1 -1 -1 -1 41 32 -1 8 -1 -1 -1 -1
17 51 5 1 -1 23 20 48 -1 16 -1 -1 -1 -1 13 -1 -1 -1 47 -1 0 -1
34 52 6 3 36 31 33 -1 -1 35 -1 -1 -1 -1 38 30 -1 7 -1 -1 -1 -1
38 52 6 3 41 34 36 -1 -1 40 -1 -1 -1 -1 42 33 -1 7 -1 -1 -1 -1
31 52 6 3 34 29 30 -1 -1 33 -1 -1 -1 -1 35 28 -1 7 -1 -1 -1 -1
35 52 6 3 38 32 34 -1 -1 36 -1 -1 -1 -1 40 31 -1 7 -1 -1 -1 -1
35 53 6 3 38 33 34 -1 -1 36 -1 -1 -1 -1 -1 31 -1 8 -1 -1 -1 -1
34 52 6 2 36 31 33 -1 -1 35 -1 -1 -1 -1 38 -1 -1 8 -1 -1 -1 -1
34 53 6 3 36 31 33 -1 -1 35 -1 -1 -1 -1 37 -1 -1 8 -1 -1 -1 -1
40 53 6 2 42 36 38 -1 -1 41 -1 -1 -1 -1 -1 35 -1 8 -1 -1 -1 -1
17 50 5 1 -1 23 20 48 -1 16 -1 -1 -1 -1 13 -1 -1 -1 47 -1 -1 -1
40 53 6 3 43 36 38 -1 -1 41 -1 -1 -1 -1 -1 35 -1 8 -1 -1 -1 -1
39 53 6 3 -1 35 36 -1 -1 40 -1 -1 -1 -1 43 34 -1 8 -1 -1 -1 -1
43 53 6 3 44 40 41 -1 -1 -1 -1 -1 -1 -1 45 37 -1 8 -1 -1 -1 -1
17 49 5 1 -1 23 20 48 -1 16 -1 -1 -1 -1 14 -1 -1 -1 47 -1 -1 -1
15 50 5 1 -1 20 17 48 -1 -1 -1 -1 -1 -1 11 23 -1 -1 47 -1 -1 -1
36 53 6 2 -1 34 35 -1 -1 38 -1 -1 -1 -1 -1 33 -1 8 -1 -1 -1 -1
33 53 6 3 35 -1 31 -1 -1 34 -1 -1 -1 -1 -1 30 -1 8 -1 -1 -1 -1
43 53 6 2 44 40 41 -1 -1 -1 -1 -1 -1 -1 -1 38 -1 8 -1 -1 -1 -1
16 50 5 1 12 21 17 48 -1 -1 -1 -1 -1 -1 -1 -1 -1 -1 47 -1 -1 -1
41 53 6 2 -1 38 40 -1 -1 42 -1 -1 -1 -1 -1 36 -1 8 -1 -1 -1 -1
28 52 6 2 29 -1 28 -1 -1 28 -1 -1 -1 -1 29 -1 -1 8 -1 -1 -1 -1
23 51 5 1 -1 25 -1 48 -1 21 -1 -1 -1 -1 -1 -1 -1 -1 47 -1 0 -1
22 51 5 1 -1 25 -1 48 -1 21 -1 -1 -1 -1 -1 -1 -1 -1 47 -1 0 -1
12 50 5 1 9 -1 -1 48 -1 11 -1 -1 -1 -1 -1 18 -1 -1 47 -1 -1 -1
16 49 5 1 12 21 17 48 -1 -1 -1 -1 -1 -1 -1 -1 -1 -1 47 -1 -1 -1
41 53 6 3 -1 37 40 -1 -1 42 -1 -1 -1 -1 -1 -1 -1 8 -1 -1 -1 -1
42 53 6 3 44 -1 41 -1 -1 -1 -1 -1 -1 -1 -1 37 -1 8 -1 -1 -1 -1
37 52 6 3 41 34 -1 -1 -1 -1 -1 -1 -1 -1 -1 33 -1 7 -1 -1 -1 -1
18 51 5 1 -1 -1 -1 48 -1 -1 -1 -1 -1 -1 -1 24 -1 -1 47 -1 0 -1
26 52 6 3 -1 26 26 -1 -1 26 -1 -1 -1 -1 -1 -1 -1 8 -1 -1 -1 -1
21 51 5 1 -1 -1 23 48 -1 -1 -1 -1 -1 -1 -1 -1 -1 -1 47 -1 0 -1
13 51 4 1 10 15 -1 -1 -1 -1 -1 -1 -1 -1 -1 17 -1 -1 -1 -1 0 -1
15 51 4 1 14 18 -1 -1 -1 -1 -1 -1 -1 -1 -1 21 -1 -1 -1 -1 0 -1
26 52 6 2 -1 -1 26 -1 -1 26 -1 -1 -1 -1 -1 27 -1 8 -1 -1 -1 -1
37 53 6 3 -1 34 36 -1 -1 -1 -1 -1 -1 -1 -1 33 -1 8 -1 -1 -1 -1
42 53 6 2 -1 -1 41 -1 -1 -1 -1 -1 -1 -1 -1 37 -1 8 -1 -1 -1 -1
14 50 5 1 -1 -1 -1 48 -1 -1 -1 -1 -1 -1 -1 19 -1 -1 47 -1 -1 -1
12 49 4 1 10 15 -1 -1 -1 -1 -1 -1 -1 -1 -1 -1 -1 -1 46 -1 -1 -1
39 52 6 3 -1 35 36 -1 -1 -1 -1 -1 -1 -1 -1 -1 -1 7 -1 -1 -1 -1
13 50 5 1 -1 -1 -1 48 -1 -1 -1 -1 -1 -1 -1 19 -1 -1 47 -1 -1 -1
44 53 6 2 -1 42 -1 -1 -1 45 -1 -1 -1 -1 -1 -1 -1 8 -1 -1 -1 -1
14 49 5 1 -1 -1 -1 48 -1 -1 -1 -1 -1 -1 -1 19 -1 -1 47 -1 -1 -1
14 51 4 1 -1 16 -1 -1 -1 -1 -1 -1 -1 -1 -1 17 -1 -1 -1 -1 0 -1
37 52 6 2 -1 34 -1 -1 -1 -1 -1 -1 -1 -1 -1 33 -1 8 -1 -1 -1 -1
16 51 4 1 -1 18 -1 -1 -1 -1 -1 -1 -1 -1 -1 21 -1 -1 -1 -1 0 -1
13 49 4 1 -1 15 -1 -1 -1 -1 -1 -1 -1 -1 -1 -1 -1 -1 46 -1 -1 -1
21 49 5 1 -1 -1 23 48 -1 -1 -1 -1 -1 -1 -1 -1 -1 -1 -1 -1 -1 -1"
TrialNo="
31771
31777
28277
28243
28244
8539
31778
31782
31775
31779
31813
28242
31812
28282
8505
31818
31817
31821
8471
8503
28278
31811
28285
8504
28283
28236
8545
8544
8500
8470
31819
31820
31781
8540
31770
8543
8093
8095
28234
31815
28284
8502
8024
31783
8501
28286
8468
8094
28245
8096
8025
8475"
OriginalParameters="Species.AsymmetricTop.nu_26.v=1.Origin	991.844481033117	0.04
Species.AsymmetricTop.nu_26.v=1.A	0.284161	0.005
Species.AsymmetricTop.nu_26.v=1.B	0.139334987202334	0.005
Species.AsymmetricTop.nu_26.v=1.C	0.095166	0.005
" Observations="1
15
16
19
4
5
3
8
9
2
11
12
13
14
6
7
17
18
10
20
21
22
"
Intensity="
0.000209150117318617
0.000280707760177973
0.000488708523665156
0.00053502460051152
0.000341640126851872
0.000203559495622781
0.000298786664905445
0.000342065229605534
0.000394744152883157
0.000281331488793646
0.000352718657617196
0.000296015511142526
0.000302073965193621
0.000507414344303377
0.000758742552658091
0.000469382743325804
0.00061844816795074
0.000492511659434437
0.000988356707872258
0.000427657163869416
0.000527643414013967
0.000243884800960549
0.000563625145684752
0.000563707009918226
0.000541045747995459
0.000483945517758422
0.000257252154888517
0.0215819572844486
0.000788445521326104
0.00243051929468857
0.00210600067333645
0.0010738769457873
0.00111515542922707
0.0013254261413577
0.00137902932882748
0.00102288075483365
0.00111880269391422
0.000280492415694538
0.000718988536844157
0.000496814783064402
0.000348991257642986
0.000303053589782745
0.000913896909946566
0.0002488679519986
0.000362057272975993
0.000281139605338045
0.000240178656466883
0.000226034446382296
0.000330574691157448
0.00025543876371259
0.000206496124541729
0.000288212789340487
0.000311742956304225
0.000336647805119216">
    <Parameter Name="SearchWindow" Value="0.2"/>
  </AutoFitter>
  <Correlations Name="Correlations">
    <Correlation Row="Species.AsymmetricTop.nu_26.v=1.A" Col="Species.AsymmetricTop.nu_26.v=1.Origin" Value="-0.585111103698583"/>
    <Correlation Row="Species.AsymmetricTop.nu_26.v=1.B" Col="Species.AsymmetricTop.nu_26.v=1.Origin" Value="-0.390913818601296"/>
    <Correlation Row="Species.AsymmetricTop.nu_26.v=1.B" Col="Species.AsymmetricTop.nu_26.v=1.A" Value="-0.0106601211504946"/>
    <Correlation Row="Species.AsymmetricTop.nu_26.v=1.C" Col="Species.AsymmetricTop.nu_26.v=1.Origin" Value="-0.47399370224728"/>
    <Correlation Row="Species.AsymmetricTop.nu_26.v=1.C" Col="Species.AsymmetricTop.nu_26.v=1.A" Value="0.261506925622191"/>
    <Correlation Row="Species.AsymmetricTop.nu_26.v=1.C" Col="Species.AsymmetricTop.nu_26.v=1.B" Value="-0.388751188329767"/>
  </Correlations>
  <Parameter Name="Gaussian" Value="0.0035"/>
  <Parameter Name="OThreshold" Value="1E-8"/>
  <Parameter Name="Temperature" Value="10"/>
  <Parameter Name="Fmin" Value="987.853597286787"/>
  <Parameter Name="Fmax" Value="995.82051876876"/>
  <FormSettings Name="LineWindow" AcceptEdit="0.004" AdvancedItem="True" FirstLine="104" LastLine="104"
Lines="
AsymmetricTop	nu_26	1	1	1	Ground	2	0	3	990.89787	1	.000864009358190944	0	pP2,0(2)	nu_26 v=1  1  1  0 - Ground v=0  2  2  0 : 13 Feb 2023 helium spectra-2
AsymmetricTop	nu_26	5	1	2	Ground	5	0	3	990.89787	1	.000399624013362985	0	pQ3,2(5)	nu_26 v=1  5  2  4 - Ground v=0  5  3  2 : 13 Feb 2023 helium spectra-2
AsymmetricTop	nu_26	1	0	1	Ground	1	1	2	991.71258	1	.000890756697706918	0	pQ1,1(1)	nu_26 v=1  1  0  1 - Ground v=0  1  1  1 : 13 Feb 2023 helium spectra-6
AsymmetricTop	nu_26	6	0	1	Ground	6	1	2	991.66293	1	.00150557062481676	0	pQ2,5(6)	nu_26 v=1  6  1  5 - Ground v=0  6  2  5 : 13 Feb 2023 helium spectra-6
AsymmetricTop	nu_26	2	1	1	Ground	2	0	2	991.7464	1	.00155637998885029	0	pQ1,2(2)	nu_26 v=1  2  0  2 - Ground v=0  2  1  2 : 13 Feb 2023 helium spectra-6
AsymmetricTop	nu_26	3	0	1	Ground	3	1	2	991.77705	1	.00225305475725259	0	pQ1,3(3)	nu_26 v=1  3  0  3 - Ground v=0  3  1  3 : 13 Feb 2023 helium spectra-6
AsymmetricTop	nu_26	5	0	2	Ground	5	1	1	991.87242	1	.00327640394206138	0	rQ0,5(5)	nu_26 v=1  5  1  5 - Ground v=0  5  0  5 : 13 Feb 2023 helium spectra-7
AsymmetricTop	nu_26	4	1	2	Ground	4	0	1	991.89414	1	.00289702030127799	0	rQ0,4(4)	nu_26 v=1  4  1  4 - Ground v=0  4  0  4 : 13 Feb 2023 helium spectra-7
AsymmetricTop	nu_26	5	0	3	Ground	6	1	3	989.63513	1	.000989381682151977	0	pP3,3(6)	nu_26 v=1  5  2  3 - Ground v=0  6  3  3 : 13 Feb 2023 helium spectra-8
AsymmetricTop	nu_26	5	1	1	Ground	6	0	3	989.83794	1	.00105299959219476	0	pP2,4(6)	nu_26 v=1  5  1  4 - Ground v=0  6  2  4 : 13 Feb 2023 helium spectra-12
AsymmetricTop	nu_26	4	1	3	Ground	5	0	3	989.86047	1	.00102438697703411	0	pP3,2(5)	nu_26 v=1  4  2  2 - Ground v=0  5  3  2 : 13 Feb 2023 helium spectra-12
AsymmetricTop	nu_26	3	1	3	Ground	4	0	5	989.73963	1	.00108706643446438	0	pP4,0(4)	nu_26 v=1  3  3  0 - Ground v=0  4  4  0 : 13 Feb 2023 helium spectra-12
AsymmetricTop	nu_26	3	0	4	Ground	4	1	4	989.73705	1	.00108661498740319	0	pP4,1(4)	nu_26 v=1  3  3  1 - Ground v=0  4  4  1 : 13 Feb 2023 helium spectra-10
AsymmetricTop	nu_26	5	0	1	Ground	6	1	1	989.75035	1	.000618368786049494	0	pP1,5(6)	nu_26 v=1  5  0  5 - Ground v=0  6  1  5 : 13 Feb 2023 helium spectra-10
AsymmetricTop	nu_26	4	0	1	Ground	5	1	3	990.147	1	.00116220318981319	0	pP2,3(5)	nu_26 v=1  4  1  3 - Ground v=0  5  2  3 : 13 Feb 2023 helium spectra-9
AsymmetricTop	nu_26	4	1	1	Ground	5	0	1	990.147	1	.000760730917758569	0	pP1,4(5)	nu_26 v=1  4  0  4 - Ground v=0  5  1  4 : 13 Feb 2023 helium spectra-9
AsymmetricTop	nu_26	3	1	2	Ground	4	0	4	990.05541	1	.00101196849051307	0	pP3,2(4)	nu_26 v=1  3  2  2 - Ground v=0  4  3  2 : 13 Feb 2023 helium spectra-9
AsymmetricTop	nu_26	3	0	3	Ground	4	1	3	990.08762	1	.00104372756785309	0	pP3,1(4)	nu_26 v=1  3  2  1 - Ground v=0  4  3  1 : 13 Feb 2023 helium spectra-9
AsymmetricTop	nu_26	3	1	1	Ground	4	0	3	990.42486	1	.00115029964989994	0	pP2,2(4)	nu_26 v=1  3  1  2 - Ground v=0  4  2  2 : 13 Feb 2023 helium spectra-11
AsymmetricTop	nu_26	2	1	3	Ground	3	0	3	990.31707	1	.00106500479386954	0	pP3,0(3)	nu_26 v=1  2  2  0 - Ground v=0  3  3  0 : 13 Feb 2023 helium spectra-9
AsymmetricTop	nu_26	2	0	2	Ground	3	1	4	990.31364	1	.00105811540132219	0	pP3,1(3)	nu_26 v=1  2  2  1 - Ground v=0  3  3  1 : 13 Feb 2023 helium spectra-9
AsymmetricTop	nu_26	4	0	2	Ground	5	1	4	989.78731	1	.000940366649984808	0	pP3,3(5)	nu_26 v=1  4  2  3 - Ground v=0  5  3  3 : 13 Feb 2023 helium spectra-12
AsymmetricTop	nu_26	5	1	3	Ground	6	0	5	989.25371	1	.000870196250546834	0	pP4,2(6)	nu_26 v=1  5  3  2 - Ground v=0  6  4  2 : 13 Feb 2023 helium spectra-15
AsymmetricTop	nu_26	5	0	4	Ground	6	1	4	989.2349	1	.000861201848235791	0	pP4,3(6)	nu_26 v=1  5  3  3 - Ground v=0  6  4  3 : 13 Feb 2023 helium spectra-15
AsymmetricTop	nu_26	6	1	2	Ground	7	0	2	989.27797	1	.000473338348264164	0	pP2,6(7)	nu_26 v=1  6  1  6 - Ground v=0  7  2  6 : 13 Feb 2023 helium spectra-15
AsymmetricTop	nu_26	6	0	2	Ground	7	1	4	989.19419	1	.000706244069080367	0	pP3,5(7)	nu_26 v=1  6  2  5 - Ground v=0  7  3  5 : 13 Feb 2023 helium spectra-16
AsymmetricTop	nu_26	4	1	5	Ground	5	0	5	989.16114	1	.000945829848148848	0	pP5,0(5)	nu_26 v=1  4  4  0 - Ground v=0  5  5  0 : 13 Feb 2023 helium spectra-16
AsymmetricTop	nu_26	4	0	4	Ground	5	1	6	989.16114	1	.000945802538544596	0	pP5,1(5)	nu_26 v=1  4  4  1 - Ground v=0  5  5  1 : 13 Feb 2023 helium spectra-16
AsymmetricTop	nu_26	6	0	3	Ground	7	1	5	989.0191	1	.000756128358356506	0	pP4,3(7)	nu_26 v=1  6  3  3 - Ground v=0  7  4  3 : 13 Feb 2023 helium spectra-17
AsymmetricTop	nu_26	6	1	4	Ground	7	0	4	988.96792	1	.000734321278418894	0	pP4,4(7)	nu_26 v=1  6  3  4 - Ground v=0  7  4  4 : 13 Feb 2023 helium spectra-18
AsymmetricTop	nu_26	5	0	5	Ground	6	1	5	988.90631	1	.000808283225273603	0	pP5,1(6)	nu_26 v=1  5  4  1 - Ground v=0  6  5  1 : 13 Feb 2023 helium spectra-19
AsymmetricTop	nu_26	5	1	4	Ground	6	0	6	988.90631	1	.000808083432029112	0	pP5,2(6)	nu_26 v=1  5  4  2 - Ground v=0  6  5  2 : 13 Feb 2023 helium spectra-19
AsymmetricTop	nu_26	6	1	5	Ground	7	0	5	988.6541	1	.000675410198291776	0	pP5,2(7)	nu_26 v=1  6  4  2 - Ground v=0  7  5  2 : 13 Feb 2023 helium spectra-21
AsymmetricTop	nu_26	6	0	4	Ground	7	1	6	988.6541	1	.00067462437189243	0	pP5,3(7)	nu_26 v=1  6  4  3 - Ground v=0  7  5  3 : 13 Feb 2023 helium spectra-21
AsymmetricTop	nu_26	5	1	5	Ground	6	0	7	988.58004	1	.000722345335938373	0	pP6,0(6)	nu_26 v=1  5  5  0 - Ground v=0  6  6  0 : 13 Feb 2023 helium spectra-22
AsymmetricTop	nu_26	5	0	6	Ground	6	1	6	988.58004	1	.000722343834956236	0	pP6,1(6)	nu_26 v=1  5  5  1 - Ground v=0  6  6  1 : 13 Feb 2023 helium spectra-22
AsymmetricTop	nu_26	6	0	5	Ground	7	1	7	988.32563	1	.000589904492724012	0	pP6,1(7)	nu_26 v=1  6  5  1 - Ground v=0  7  6  1 : 13 Feb 2023 helium spectra-25
AsymmetricTop	nu_26	6	1	6	Ground	7	0	6	988.32563	1	.000589891584920098	0	pP6,2(7)	nu_26 v=1  6  5  2 - Ground v=0  7  6  2 : 13 Feb 2023 helium spectra-25
AsymmetricTop	nu_26	6	1	7	Ground	7	0	7	987.9914	1	.000492006280527406	0	pP7,0(7)	nu_26 v=1  6  6  0 - Ground v=0  7  7  0 : 13 Feb 2023 helium spectra-28
AsymmetricTop	nu_26	6	0	6	Ground	7	1	8	987.9914	1	.000492006206051535	0	pP7,1(7)	nu_26 v=1  6  6  1 - Ground v=0  7  7  1 : 13 Feb 2023 helium spectra-28
AsymmetricTop	nu_26	6	0	3	Ground	6	1	4	990.71357	1	.000387068116831366	0	pQ4,3(6)	nu_26 v=1  6  3  3 - Ground v=0  6  4  3 : 13 Feb 2023 helium spectra-40
AsymmetricTop	nu_26	5	0	3	Ground	6	1	1	990.81649	1	.000261311729530408	0	rP1,5(6)	nu_26 v=1  5  2  3 - Ground v=0  6  1  5 : 13 Feb 2023 helium spectra-40
AsymmetricTop	nu_26	6	0	2	Ground	6	1	3	990.78217	1	.000299550554492228	0	pQ3,3(6)	nu_26 v=1  6  2  5 - Ground v=0  6  3  3 : 13 Feb 2023 helium spectra-40
AsymmetricTop	nu_26	3	0	1	Ground	4	1	1	990.51431	1	.000885091536086586	0	pP1,3(4)	nu_26 v=1  3  0  3 - Ground v=0  4  1  3 : 13 Feb 2023 helium spectra-40
AsymmetricTop	nu_26	2	1	2	Ground	3	0	2	990.58928	1	.000775452386580658	0	pP2,2(3)	nu_26 v=1  2  1  2 - Ground v=0  3  2  2 : 13 Feb 2023 helium spectra-40
AsymmetricTop	nu_26	4	1	4	Ground	5	0	4	989.4916	1	.000977975683465393	0	pP4,2(5)	nu_26 v=1  4  3  2 - Ground v=0  5  4  2 : 13 Feb 2023 helium spectra-37
AsymmetricTop	nu_26	6	0	1	Ground	7	1	3	989.4916	1	.000864488679091486	0	pP2,5(7)	nu_26 v=1  6  1  5 - Ground v=0  7  2  5 : 13 Feb 2023 helium spectra-37
AsymmetricTop	nu_26	6	1	1	Ground	7	0	1	989.35415	1	.000489558977386252	0	pP1,6(7)	nu_26 v=1  6  0  6 - Ground v=0  7  1  6 : 13 Feb 2023 helium spectra-38
AsymmetricTop	nu_26	6	1	3	Ground	7	0	3	989.39122	1	.000912004315708686	0	pP3,4(7)	nu_26 v=1  6  2  4 - Ground v=0  7  3  4 : 13 Feb 2023 helium spectra-38
AsymmetricTop	nu_26	3	0	2	Ground	4	1	2	990.28894	1	.000743309437432372	0	pP2,3(4)	nu_26 v=1  3  1  3 - Ground v=0  4  2  3 : 13 Feb 2023 helium spectra-42
AsymmetricTop	nu_26	2	1	2	Ground	2	0	3	991.28126	1	.000273891166824451	0	pQ2,0(2)	nu_26 v=1  2  1  2 - Ground v=0  2  2  0 : 13 Feb 2023 helium spectra-46
AsymmetricTop	nu_26	3	1	1	Ground	4	0	1	991.31097	1	.000199252229490027	0	rP0,4(4)	nu_26 v=1  3  1  2 - Ground v=0  4  0  4 : 13 Feb 2023 helium spectra-46
AsymmetricTop	nu_26	4	1	3	Ground	4	0	4	991.07989	1	.000478561081723117	0	pQ3,2(4)	nu_26 v=1  4  2  2 - Ground v=0  4  3  2 : 13 Feb 2023 helium spectra-48
AsymmetricTop	nu_26	3	1	2	Ground	3	0	3	991.00579	1	.000296476914939485	0	pQ3,0(3)	nu_26 v=1  3  2  2 - Ground v=0  3  3  0 : 13 Feb 2023 helium spectra-49
AsymmetricTop	nu_26	4	1	3	Ground	5	0	1	991.00579	1	.000273577633290155	0	rP1,4(5)	nu_26 v=1  4  2  2 - Ground v=0  5  1  4 : 13 Feb 2023 helium spectra-49
AsymmetricTop	nu_26	4	1	2	Ground	4	0	3	991.00579	1	.000194513090466635	0	pQ2,2(4)	nu_26 v=1  4  1  4 - Ground v=0  4  2  2 : 13 Feb 2023 helium spectra-49
AsymmetricTop	nu_26	2	1	1	Ground	3	0	1	990.84852	1	.000923471497965537	0	pP1,2(3)	nu_26 v=1  2  0  2 - Ground v=0  3  1  2 : 13 Feb 2023 helium spectra-50
AsymmetricTop	nu_26	1	0	2	Ground	2	1	2	990.86751	1	.000772215644172029	0	pP2,1(2)	nu_26 v=1  1  1  1 - Ground v=0  2  2  1 : 13 Feb 2023 helium spectra-50
AsymmetricTop	nu_26	4	1	2	Ground	5	0	2	989.96712	1	.000672901613110709	0	pP2,4(5)	nu_26 v=1  4  1  4 - Ground v=0  5  2  4 : 13 Feb 2023 helium spectra-52
AsymmetricTop	nu_26	4	1	1	Ground	4	0	2	991.8079	1	.00285934203267764	0	pQ1,4(4)	nu_26 v=1  4  0  4 - Ground v=0  4  1  4 : 13 Feb 2023 helium spectra-53
AsymmetricTop	nu_26	3	0	2	Ground	3	1	1	991.92872	1	.00229501709521809	0	rQ0,3(3)	nu_26 v=1  3  1  3 - Ground v=0  3  0  3 : 13 Feb 2023 helium spectra-55
AsymmetricTop	nu_26	2	1	2	Ground	2	0	1	991.97097	1	.00158943103817641	0	rQ0,2(2)	nu_26 v=1  2  1  2 - Ground v=0  2  0  2 : 13 Feb 2023 helium spectra-55
AsymmetricTop	nu_26	6	0	2	Ground	6	1	1	991.97097	1	.0015689531980691	0	rQ1,5(6)	nu_26 v=1  6  2  5 - Ground v=0  6  1  5 : 13 Feb 2023 helium spectra-55
AsymmetricTop	nu_26	4	0	2	Ground	4	1	1	992.14132	1	.00109068117578758	0	rQ1,3(4)	nu_26 v=1  4  2  3 - Ground v=0  4  1  3 : 13 Feb 2023 helium spectra-56
AsymmetricTop	nu_26	3	1	2	Ground	3	0	1	992.2223	1	.000792631653219808	0	rQ1,2(3)	nu_26 v=1  3  2  2 - Ground v=0  3  1  2 : 13 Feb 2023 helium spectra-57
AsymmetricTop	nu_26	1	1	1	Ground	0	0	1	992.27692	1	.000627170068720661	0	rR0,0(0)	nu_26 v=1  1  1  0 - Ground v=0  0  0  0 : 13 Feb 2023 helium spectra-58
AsymmetricTop	nu_26	3	0	1	Ground	2	1	1	992.27692	1	.000258481118079565	0	pR1,1(2)	nu_26 v=1  3  0  3 - Ground v=0  2  1  1 : 13 Feb 2023 helium spectra-58
AsymmetricTop	nu_26	2	0	2	Ground	2	1	1	992.29004	1	.000456748494802852	0	rQ1,1(2)	nu_26 v=1  2  2  1 - Ground v=0  2  1  1 : 13 Feb 2023 helium spectra-58
AsymmetricTop	nu_26	6	0	2	Ground	5	1	4	992.29004	1	.000117911021504838	0	pR3,3(5)	nu_26 v=1  6  2  5 - Ground v=0  5  3  3 : 13 Feb 2023 helium spectra-58
AsymmetricTop	nu_26	6	1	4	Ground	6	0	3	992.37638	1	.000696370616776744	0	rQ2,4(6)	nu_26 v=1  6  3  4 - Ground v=0  6  2  4 : 13 Feb 2023 helium spectra-59
AsymmetricTop	nu_26	5	0	4	Ground	5	1	3	992.49409	1	.000639136322749016	0	rQ2,3(5)	nu_26 v=1  5  3  3 - Ground v=0  5  2  3 : 13 Feb 2023 helium spectra-60
AsymmetricTop	nu_26	2	1	3	Ground	1	0	1	992.81269	1	.000986383236559169	0	rR1,0(1)	nu_26 v=1  2  2  0 - Ground v=0  1  1  0 : 13 Feb 2023 helium spectra-63
AsymmetricTop	nu_26	3	0	3	Ground	2	1	1	993.02416	1	.00120293686461052	0	rR1,1(2)	nu_26 v=1  3  2  1 - Ground v=0  2  1  1 : 13 Feb 2023 helium spectra-65
AsymmetricTop	nu_26	5	1	4	Ground	5	0	3	992.9487	1	.000417352975822305	0	rQ3,2(5)	nu_26 v=1  5  4  2 - Ground v=0  5  3  2 : 13 Feb 2023 helium spectra-65
AsymmetricTop	nu_26	3	1	2	Ground	2	0	2	993.1183	1	.000931065264807356	0	rR1,2(2)	nu_26 v=1  3  2  2 - Ground v=0  2  1  2 : 13 Feb 2023 helium spectra-66
AsymmetricTop	nu_26	4	0	1	Ground	3	1	1	993.17404	1	.00105912710368385	0	rR0,3(3)	nu_26 v=1  4  1  3 - Ground v=0  3  0  3 : 13 Feb 2023 helium spectra-67
AsymmetricTop	nu_26	4	1	3	Ground	3	0	1	993.2482	1	.00139224562203486	0	rR1,2(3)	nu_26 v=1  4  2  2 - Ground v=0  3  1  2 : 13 Feb 2023 helium spectra-68
AsymmetricTop	nu_26	3	1	3	Ground	2	0	3	993.38486	1	.00132461025576044	0	rR2,0(2)	nu_26 v=1  3  3  0 - Ground v=0  2  2  0 : 13 Feb 2023 helium spectra-69
AsymmetricTop	nu_26	3	0	4	Ground	2	1	2	993.39294	1	.00131986551362146	0	rR2,1(2)	nu_26 v=1  3  3  1 - Ground v=0  2  2  1 : 13 Feb 2023 helium spectra-69
AsymmetricTop	nu_26	4	0	2	Ground	3	1	2	993.41235	1	.000930262469967885	0	rR1,3(3)	nu_26 v=1  4  2  3 - Ground v=0  3  1  3 : 13 Feb 2023 helium spectra-69
AsymmetricTop	nu_26	5	0	3	Ground	4	1	1	993.49814	1	.00145735676014084	0	rR1,3(4)	nu_26 v=1  5  2  3 - Ground v=0  4  1  3 : 13 Feb 2023 helium spectra-70
AsymmetricTop	nu_26	5	1	1	Ground	4	0	1	993.52901	1	.000950854678145065	0	rR0,4(4)	nu_26 v=1  5  1  4 - Ground v=0  4  0  4 : 13 Feb 2023 helium spectra-70
AsymmetricTop	nu_26	4	0	3	Ground	3	1	3	993.59368	1	.00133108852223574	0	rR2,1(3)	nu_26 v=1  4  3  1 - Ground v=0  3  2  1 : 13 Feb 2023 helium spectra-71
AsymmetricTop	nu_26	4	1	4	Ground	3	0	2	993.62916	1	.00130639737005852	0	rR2,2(3)	nu_26 v=1  4  3  2 - Ground v=0  3  2  2 : 13 Feb 2023 helium spectra-71
AsymmetricTop	nu_26	5	1	2	Ground	4	0	2	993.71651	1	.000879379305639016	0	rR1,4(4)	nu_26 v=1  5  2  4 - Ground v=0  4  1  4 : 13 Feb 2023 helium spectra-72
AsymmetricTop	nu_26	6	1	3	Ground	5	0	1	993.77628	1	.00136997647682513	0	rR1,4(5)	nu_26 v=1  6  2  4 - Ground v=0  5  1  4 : 13 Feb 2023 helium spectra-73
AsymmetricTop	nu_26	5	1	3	Ground	4	0	3	993.79079	1	.00133282258871104	0	rR2,2(4)	nu_26 v=1  5  3  2 - Ground v=0  4  2  2 : 13 Feb 2023 helium spectra-73
AsymmetricTop	nu_26	5	0	4	Ground	4	1	2	993.87829	1	.00125742659048255	0	rR2,3(4)	nu_26 v=1  5  3  3 - Ground v=0  4  2  3 : 13 Feb 2023 helium spectra-74
AsymmetricTop	nu_26	4	1	5	Ground	3	0	3	993.94769	1	.00147035338880185	0	rR3,0(3)	nu_26 v=1  4  4  0 - Ground v=0  3  3  0 : 13 Feb 2023 helium spectra-75
AsymmetricTop	nu_26	4	0	4	Ground	3	1	4	993.94769	1	.00147032376033366	0	rR3,1(3)	nu_26 v=1  4  4  1 - Ground v=0  3  3  1 : 13 Feb 2023 helium spectra-75
AsymmetricTop	nu_26	6	0	3	Ground	5	1	3	993.97756	1	.0013149995055883	0	rR2,3(5)	nu_26 v=1  6  3  3 - Ground v=0  5  2  3 : 13 Feb 2023 helium spectra-75
AsymmetricTop	nu_26	6	0	2	Ground	5	1	2	994.04391	1	.000789863506571905	0	rR1,5(5)	nu_26 v=1  6  2  5 - Ground v=0  5  1  5 : 13 Feb 2023 helium spectra-76
AsymmetricTop	nu_26	6	1	4	Ground	5	0	2	994.1395	1	.00115936772067179	0	rR2,4(5)	nu_26 v=1  6  3  4 - Ground v=0  5  2  4 : 13 Feb 2023 helium spectra-76
AsymmetricTop	nu_26	5	1	4	Ground	4	0	4	994.173	1	.001366773035177	0	rR3,2(4)	nu_26 v=1  5  4  2 - Ground v=0  4  3  2 : 13 Feb 2023 helium spectra-77
AsymmetricTop	nu_26	6	1	5	Ground	5	0	3	994.37096	1	.00124355674746745	0	rR3,2(5)	nu_26 v=1  6  4  2 - Ground v=0  5  3  2 : 13 Feb 2023 helium spectra-79
AsymmetricTop	nu_26	6	0	4	Ground	5	1	4	994.3983	1	.00124201706666943	0	rR3,3(5)	nu_26 v=1  6  4  3 - Ground v=0  5  3  3 : 13 Feb 2023 helium spectra-79
AsymmetricTop	nu_26	5	0	6	Ground	4	1	4	994.50587	1	.00138918733342798	0	rR4,1(4)	nu_26 v=1  5  5  1 - Ground v=0  4  4  1 : 13 Feb 2023 helium spectra-80
AsymmetricTop	nu_26	5	1	5	Ground	4	0	5	994.50587	1	.00138916937502117	0	rR4,0(4)	nu_26 v=1  5  5  0 - Ground v=0  4  4  0 : 13 Feb 2023 helium spectra-80
AsymmetricTop	nu_26	6	1	6	Ground	5	0	4	994.72622	1	.00122580963856217	0	rR4,2(5)	nu_26 v=1  6  5  2 - Ground v=0  5  4  2 : 13 Feb 2023 helium spectra-82
AsymmetricTop	nu_26	6	0	5	Ground	5	1	5	994.72622	1	.00122566904894969	0	rR4,1(5)	nu_26 v=1  6  5  1 - Ground v=0  5  4  1 : 13 Feb 2023 helium spectra-82
AsymmetricTop	nu_26	6	0	6	Ground	5	1	6	995.05546	1	.00115165464987256	0	rR5,1(5)	nu_26 v=1  6  6  1 - Ground v=0  5  5  1 : 13 Feb 2023 helium spectra-87
AsymmetricTop	nu_26	6	1	7	Ground	5	0	5	995.05546	1	.00115165250994231	0	rR5,0(5)	nu_26 v=1  6  6  0 - Ground v=0  5  5  0 : 13 Feb 2023 helium spectra-87
AsymmetricTop	nu_26	5	0	2	Ground	6	1	2	989.63026	1	.000577483752679967	0	pP2,5(6)	nu_26 v=1  5  1  5 - Ground v=0  6  2  5 : 13 Feb 2023 helium spectra-36
AsymmetricTop	nu_26	5	1	1	Ground	5	0	2	991.598929273895		.00129303413611786	0	pQ2,4(5)	nu_26 v=1  5  1  4 - Ground v=0  5  2  4
"/>
  <FormSettings Name="LineResidualWindow" XAxis="State Energy" Symbol="Delta J"/>
  <FormSettings Name="LogWindow" FitType="Contour"/>
  <FormSettings Name="TransitionWindow" UpperJ="4" QnoAU="4" QnoBU="0" Filter="True" InPlotRange="True" Fraction="0.1"/>
  <FormSettings Name="ConstantsWindow" ActiveObject="AsymmetricManifold: Species - AsymmetricTop - nu_26"/>
  <FormSettings Name="BaselineWindow" FirstSpin="0" LastSpin="38105" MinAreaSpin="2.0e-4" MinWidthSpin=".00116" MaxWidthSpin=".058" AreaCheck="False"/>
</Mixture>
