# Supplementary material for: Rotationally Resolved Infrared Spectroscopy of Supersonic Jet-Cooled Isoprene
Source: J Phys Chem A. 2023 May 26;127(22):4873–9. doi: 10.1021/acs.jpca.3c02272 (PMC10258839; doi:10.1021/acs.jpca.3c02272)
Supplement: Supplementary file 3 — jp3c02272_si_003.txt [file jp3c02272_si_003.txt]

985.532318544975	4.0474675E-5
985.532799351264	3.0602459E-5
985.533281117014	8.2867511E-5
985.533763841562	0.00016537777
985.5342475242	0.00024807127
985.534732164177	0.00026972679
985.535217760698	0.00024279187
985.535704312926	0.00018220676
985.53619181998	0.00010471059
985.536680280934	2.9370276E-5
985.537169694824	1.0380933E-6
985.537660060637	-2.2349826E-5
985.538151377321	-5.2019765E-5
985.53864364378	-2.5295942E-5
985.539136858877	2.419683E-5
985.539631021429	3.6978818E-5
985.540126130213	5.0982835E-5
985.540622183964	2.8750967E-5
985.541119181373	3.6448164E-5
985.541617121092	7.0391274E-5
985.542116001727	5.9744707E-5
985.542615821845	1.8654213E-5
985.543116579971	2.9167053E-5
985.543618274587	2.3703811E-5
985.544120904136	3.8811406E-5
985.544624467018	4.6911566E-5
985.545128961591	8.7093867E-5
985.545634386175	3.3173863E-5
985.546140739047	1.0355714E-5
985.546648018444	4.6396195E-5
985.547156222562	1.9701245E-5
985.547665349556	4.8979542E-5
985.548175397545	5.2252337E-5
985.548686364602	1.5690192E-5
985.549198248765	4.8757218E-5
985.54971104803	9.5844167E-5
985.550224760353	7.4943659E-5
985.550739383653	5.8416725E-5
985.551254915808	4.0857529E-5
985.551771354659	2.8507597E-5
985.552288698005	1.1250108E-5
985.552806943609	9.7391894E-6
985.553326089197	-1.9099549E-5
985.553846132453	-1.882954E-5
985.554367071026	-3.3403136E-5
985.554888902526	-7.752461E-6
985.555411624526	2.5392015E-5
985.555935234562	5.3725071E-5
985.556459730131	8.0060789E-5
985.556985108697	0.00012295949
985.557511367682	0.00011638139
985.558038504476	9.523263E-5
985.558566516431	3.4397672E-5
985.559095400862	-4.084285E-5
985.559625155051	-6.2611769E-5
985.560155776242	-5.8017613E-5
985.560687261643	-1.3937187E-5
985.561219608431	5.0896277E-5
985.561752813742	0.00014503168
985.562286874684	0.00013301878
985.562821788325	0.00014986572
985.563357551703	0.00015111688
985.563894161819	0.0001080239
985.564431615641	6.4992091E-5
985.564969910105	5.2055813E-5
985.565509042114	-1.8613629E-5
985.566049008535	2.0307587E-5
985.566589806205	-5.2486535E-6
985.567131431928	6.7598125E-6
985.567673882475	6.752754E-6
985.568217154587	3.1085339E-5
985.568761244971	3.5964902E-5
985.569306150304	3.6205769E-5
985.569851867231	7.1059498E-5
985.570398392368	5.4102471E-5
985.570945722298	7.4252566E-5
985.571493853574	3.8604085E-5
985.572042782721	-2.0277876E-6
985.572592506231	1.1784336E-5
985.57314302057	1.0341663E-5
985.573694322172	-8.6495747E-6
985.574246407443	8.1949647E-6
985.57479927276	1.371055E-5
985.575352914472	5.4284359E-5
985.575907328899	6.2517734E-5
985.576462512334	0.00011921275
985.577018461043	0.00013902335
985.577575171263	0.00017124697
985.578132639204	0.00019814042
985.578690861051	0.00019630048
985.579249832961	0.00019783922
985.579809551065	0.00020045567
985.580370011468	0.00019411667
985.580931210251	0.00018371643
985.581493143468	0.0001359872
985.582055807148	6.2532592E-5
985.582619197296	2.7829259E-5
985.583183309891	-1.7797574E-5
985.58374814089	1.8735927E-5
985.584313686226	7.198735E-5
985.584879941806	0.00013069779
985.585446903516	0.00013341566
985.586014567219	0.00010810832
985.586582928754	4.4523629E-5
985.587151983937	-3.1533586E-5
985.587721728566	-2.2203252E-5
985.588292158413	-5.0602281E-5
985.588863269229	-2.0630279E-5
985.589435056746	5.6200144E-5
985.590007516674	7.5995049E-5
985.590580644702	8.0993879E-5
985.591154436499	7.9180347E-5
985.591728887714	8.6285996E-5
985.592303993977	6.8652786E-5
985.592879750897	4.1600157E-5
985.593456154066	-8.7525395E-6
985.594033199056	1.2983272E-5
985.594610881421	5.1470459E-5
985.595189196697	4.1494852E-5
985.595768140401	7.1772592E-5
985.596347708034	5.859217E-5
985.596927895079	5.2111664E-5
985.597508697003	6.7938076E-5
985.598090109254	5.7826623E-5
985.598672127267	4.3509492E-5
985.599254746459	7.3124487E-5
985.599837962232	3.5306992E-5
985.600421769971	2.0062716E-5
985.601006165049	1.5914662E-5
985.601591142822	4.264935E-5
985.602176698632	3.7393904E-5
985.602762827808	6.6045468E-5
985.603349525663	8.6460583E-5
985.603936787498	8.8026129E-5
985.604524608601	2.2065185E-5
985.605112984246	-1.3841261E-5
985.605701909696	-1.687367E-5
985.606291380201	-4.2866497E-5
985.606881390998	2.4265559E-5
985.607471937313	7.9615907E-5
985.608063014362	0.00010745956
985.608654617349	9.5005591E-5
985.609246741466	5.3787062E-5
985.609839381896	-1.8538954E-5
985.610432533813	-1.3509512E-5
985.611026192378	2.3664805E-5
985.611620352745	7.3657393E-5
985.61221501006	0.0001696871
985.612810159456	0.00018520218
985.613405796061	0.00019165361
985.614001914993	0.00017725842
985.614598511364	0.00013491334
985.615195580275	0.0001276445
985.615793116822	7.5059346E-5
985.616391116096	7.1544673E-5
985.616989573175	0.00013594606
985.617588483138	0.00010173541
985.618187841052	7.5735232E-5
985.618787641982	8.5609594E-5
985.619387880986	4.794127E-5
985.619988553115	2.0553389E-5
985.620589653419	1.0199943E-5
985.62119117694	5.9840437E-7
985.621793118718	1.3455044E-5
985.622395473787	7.6356182E-6
985.622998237179	2.9672992E-5
985.623601403922	8.0246085E-5
985.624204969041	3.1524938E-5
985.624808927557	5.5515997E-5
985.62541327449	6.3946696E-5
985.626018004857	2.3310586E-5
985.626623113674	2.2383691E-5
985.627228595955	-2.3134171E-5
985.62783444671	-1.7100927E-5
985.628440660953	-7.892887E-6
985.629047233693	2.2692497E-5
985.629654159941	9.4367781E-5
985.630261434706	0.00011583672
985.630869052999	0.00012792602
985.63147700983	9.3452501E-5
985.63208530021	-2.0526026E-5
985.632693919152	-8.1668812E-5
985.633302861667	-6.410748E-5
985.633912122773	-4.7095044E-5
985.634521697484	3.1881267E-5
985.635131580821	4.1568888E-5
985.635741767804	9.3179427E-5
985.636352253458	7.6013639E-5
985.636963032809	2.5554753E-5
985.637574100887	4.0461335E-5
985.638185452726	3.2409527E-5
985.638797083364	3.0947294E-6
985.639408987841	1.1906586E-5
985.640021161204	2.74705E-5
985.640633598503	3.9311006E-5
985.641246294793	6.1504441E-5
985.641859245135	5.4608277E-5
985.642472444595	6.0859707E-5
985.643085888243	6.9683265E-5
985.643699571158	5.5077515E-5
985.644313488424	5.1608269E-5
985.644927635129	3.6774501E-5
985.645542006371	5.2950923E-5
985.646156597255	6.3038598E-5
985.646771402891	4.5185861E-5
985.647386418397	3.5163899E-5
985.648001638901	3.2289867E-5
985.648617059536	1.8152485E-5
985.649232675446	2.4767771E-6
985.649848481781	3.1938878E-5
985.650464473702	6.0639104E-5
985.651080646377	0.00011552096
985.651696994986	0.00011606001
985.652313514715	0.00010202639
985.652930200763	8.2328836E-5
985.653547048337	7.5991076E-5
985.654164052655	1.7591985E-5
985.654781208946	-1.4092437E-5
985.655398512449	5.3518729E-6
985.656015958414	5.4709395E-5
985.656633542102	6.6923792E-5
985.657251258787	0.00018644775
985.657869103752	0.00016236742
985.658487072295	0.00011145137
985.659105159723	5.8550359E-5
985.659723361358	-1.4675155E-5
985.660341672534	-4.3370364E-5
985.660960088596	-6.4521417E-5
985.661578604904	-8.745792E-6
985.662197216831	5.2456176E-5
985.662815919764	5.3248848E-5
985.663434709101	7.898482E-5
985.664053580257	7.6138829E-5
985.664672528661	7.6126009E-5
985.665291549753	7.9271682E-5
985.665910638992	2.8324434E-5
985.666529791848	1.54307E-5
985.66714900381	2.5757514E-5
985.667768270378	2.9487121E-5
985.668387587069	4.0513227E-5
985.669006949417	-8.7299077E-6
985.66962635297	5.3167165E-5
985.670245793294	3.4247783E-5
985.670865265968	2.0338355E-5
985.671484766591	5.51011E-5
985.672104290776	2.3031382E-5
985.672723834153	3.6530873E-5
985.673343392371	1.6703631E-5
985.673962961094	7.2766888E-6
985.674582536005	-2.7751399E-5
985.675202112802	-8.2490542E-6
985.675821687203	-9.238649E-6
985.676441254944	1.3838748E-5
985.677060811778	-3.5290392E-5
985.677680353476	2.2764383E-5
985.678299875829	3.2567896E-5
985.678919374645	1.7724649E-5
985.679538845751	5.2306743E-5
985.680158284995	9.5654235E-5
985.68077768824	4.8494589E-5
985.681397051372	-2.8054037E-5
985.682016370295	-8.8027082E-5
985.682635640933	-0.0001416882
985.683254859228	-6.7186847E-5
985.683874021145	2.5283449E-5
985.684493122667	8.3811996E-5
985.685112159798	0.00010097572
985.68573112856	8.7012122E-5
985.686350025	1.6604847E-5
985.686968845183	-6.403061E-5
985.687587585193	-8.4836196E-5
985.688206241139	-9.4544594E-5
985.688824809148	-5.4429158E-5
985.689443285369	-2.3564671E-5
985.690061665973	5.7519657E-7
985.690679947153	2.4036932E-5
985.691298125123	2.9334495E-5
985.691916196116	-8.5777992E-6
985.692534156392	-1.2104917E-5
985.693152002229	-4.2179923E-5
985.693769729929	-3.8805098E-5
985.694387335817	-3.1490912E-5
985.695004816238	-2.9114644E-5
985.695622167561	-4.3249966E-5
985.696239386178	-3.0486381E-5
985.696856468503	-1.3676002E-5
985.697473410972	-4.1026778E-6
985.698090210046	3.4087002E-6
985.698706862208	3.5052174E-6
985.699323363963	-6.1770857E-5
985.699939711842	-1.5081934E-5
985.700555902397	-6.0511589E-5
985.701171932204	-3.2767806E-5
985.701787797864	1.1639308E-5
985.702403495999	1.3877717E-5
985.703019023257	4.407746E-5
985.70363437631	-2.2993869E-5
985.704249551852	-8.8341454E-5
985.704864546602	-9.5683004E-5
985.705479357304	-5.2227784E-5
985.761122242627	-3.0611394E-5
985.761598405635	-2.7949929E-5
985.762075260955	1.1076678E-5
985.762552807349	-2.6604937E-6
985.763031043572	-3.9217298E-7
985.763509968377	2.239022E-6
985.763989580511	-2.3696608E-5
985.764469878721	-2.0914586E-5
985.764950861746	-2.0314128E-5
985.765432528323	-2.0346593E-5
985.765914877185	6.663688E-5
985.76639790706	6.2707913E-6
985.766881616673	-3.42167E-5
985.767366004744	-1.3086839E-5
985.76785106999	1.977451E-5
985.768336811123	5.4240449E-5
985.768823226851	4.7566242E-5
985.769310315877	-3.4872086E-5
985.769798076902	1.0298722E-6
985.770286508621	1.3926325E-5
985.770775609725	8.551767E-5
985.771265378901	9.7782962E-5
985.771755814831	0.00011203322
985.772246916194	7.9366982E-5
985.772738681663	6.3315783E-5
985.773231109908	1.5490734E-5
985.773724199595	-6.2028566E-6
985.774217949383	-7.2975075E-5
985.77471235793	-9.0633745E-5
985.775207423886	-0.0001141336
985.7757031459	-4.7162259E-5
985.776199522614	2.0487223E-5
985.776696552666	9.3522212E-5
985.77719423469	7.396681E-5
985.777692567316	8.058735E-5
985.778191549167	9.5382697E-5
985.778691178865	0.00010519847
985.779191455024	7.8380443E-5
985.779692376256	7.8397243E-5
985.780193941165	-2.5146699E-5
985.780696148355	-4.5741155E-5
985.781198996422	-5.7395991E-5
985.781702483957	-1.0261865E-5
985.782206609549	-3.0018564E-5
985.78271137178	-3.2722754E-5
985.783216769228	-5.3163934E-5
985.783722800467	-5.6264827E-7
985.784229464064	2.6505297E-5
985.784736758584	4.5451558E-5
985.785244682585	3.8464059E-5
985.785753234621	2.125526E-6
985.786262413242	6.3698237E-5
985.786772216992	8.5186162E-5
985.78728264441	6.6147673E-5
985.787793694033	4.6885634E-6
985.788305364388	-1.9843324E-5
985.788817654001	5.1678195E-5
985.789330561393	5.209363E-5
985.789844085078	3.1139141E-5
985.790358223566	1.2174309E-5
985.790872975364	1.025846E-5
985.791388338971	-9.6449803E-6
985.791904312884	1.2770669E-5
985.792420895591	1.6099417E-5
985.79293808558	7.7350764E-5
985.79345588133	-1.5327347E-5
985.793974281317	4.736256E-6
985.794493284012	4.4050084E-5
985.795012887881	0.00013239423
985.795533091384	0.00011895355
985.796053892976	6.7812842E-5
985.796575291109	6.3755901E-6
985.797097284228	6.059714E-5
985.797619870773	0.00010903142
985.798143049181	0.00014230076
985.798666817881	0.0002358044
985.799191175299	0.00025380834
985.799716119855	0.00023638234
985.800241649966	0.00024483755
985.80076776404	0.00021311603
985.801294460484	0.00016782059
985.801821737697	7.2573108E-5
985.802349594076	5.4633303E-5
985.802878028008	6.0386777E-5
985.803407037881	0.00010946592
985.803936622072	0.00012049994
985.804466778958	2.5011672E-5
985.804997506909	5.5391898E-5
985.805528804287	9.2299328E-5
985.806060669455	0.00018231766
985.806593100764	0.00013033465
985.807126096566	8.3661602E-5
985.807659655204	7.4388969E-5
985.808193775018	9.5178868E-5
985.808728454341	0.00015996255
985.809263691502	0.00013570588
985.809799484826	5.7856625E-5
985.810335832632	6.0730348E-5
985.810872733232	7.571547E-5
985.811410184936	0.0001366965
985.811948186047	0.0001405255
985.812486734863	0.00016920018
985.813025829679	0.00010016555
985.813565468781	0.0001337819
985.814105650455	0.00018173472
985.814646372976	0.00011567811
985.815187634618	0.00010319696
985.815729433651	0.00012413131
985.816271768335	0.00010127943
985.81681463693	0.00014825724
985.817358037687	0.00011011578
985.817901968855	8.1714286E-5
985.818446428676	5.5855817E-5
985.818991415387	1.3646613E-5
985.819536927221	-1.7744042E-5
985.820082962406	3.0693238E-5
985.820629519164	-3.8224798E-6
985.821176595712	-1.4685876E-5
985.821724190262	5.0067018E-5
985.822272301022	0.00014900527
985.822820926195	0.00014019682
985.823370063977	7.8412697E-5
985.82391971256	2.9928156E-5
985.824469870132	5.3785741E-5
985.825020534875	9.4265102E-5
985.825571704967	8.1333681E-5
985.826123378579	7.0797687E-5
985.826675553879	9.3214585E-5
985.827228229029	5.2721043E-5
985.827781402186	6.8972411E-5
985.828335071504	8.0085862E-5
985.828889235128	2.769914E-5
985.829443891203	2.9071272E-5
985.829999037864	5.4168304E-5
985.830554673246	8.8483779E-5
985.831110795475	7.5562071E-5
985.831667402674	3.1548137E-5
985.832224492963	2.0668793E-5
985.832782064452	9.356728E-5
985.833340115251	0.0001274247
985.833898643463	0.00013371526
985.834457647186	0.00010524513
985.835017124513	0.00013133297
985.835577073534	9.6180229E-5
985.836137492333	0.0001356633
985.836698378988	0.00010783227
985.837259731573	6.7540001E-5
985.837821548159	3.9057384E-5
985.83838382681	7.2139068E-5
985.838946565585	7.0264316E-5
985.83950976254	8.1258448E-5
985.840073415725	1.2379771E-6
985.840637523186	3.5470151E-5
985.841202082964	8.7003718E-6
985.841767093094	-4.5916768E-6
985.842332551609	-1.4531048E-5
985.842898456535	-3.7343965E-5
985.843464805894	-3.9045181E-6
985.844031597703	9.1330083E-5
985.844598829976	0.00012408028
985.84516650072	8.7424232E-5
985.84573460794	6.0728507E-5
985.846303149633	7.5072174E-5
985.846872123795	4.9265927E-5
985.847441528414	4.5220063E-6
985.848011361476	-4.7770722E-5
985.848581620961	-4.1676147E-5
985.849152304846	-4.1893529E-7
985.849723411102	2.2689972E-5
985.850294937695	4.9219339E-5
985.850866882588	4.7282159E-5
985.85143924374	3.4769106E-5
985.852012019103	7.909727E-5
985.852585206627	0.00011130125
985.853158804255	4.7063291E-5
985.853732809929	1.3137172E-5
985.854307221584	3.0324742E-5
985.854882037151	5.437389E-5
985.855457254557	5.3621989E-5
985.856032871725	3.8768259E-5
985.856608886572	2.5036202E-6
985.857185297013	8.1637096E-5
985.857762100957	0.00010852946
985.85833929631	0.00014358998
985.858916880971	0.0001536754
985.859494852839	0.00015345782
985.860073209805	0.00018013245
985.86060355022	0.00015209029
985.861162134923	0.00013316928
985.861721314326	0.00014496366
985.862281085384	0.00013383709
985.862841445043	0.0001145549
985.86340239024	0.0001025296
985.863963917897	7.4243748E-5
985.864526024929	9.8058619E-5
985.865088708238	5.5736691E-5
985.865651964718	1.2716911E-5
985.866215791252	-3.2937762E-5
985.866780184712	-5.1675979E-5
985.867345141963	-7.4096883E-5
985.867910659857	-5.1409617E-5
985.868476735238	-9.6544118E-6
985.869043364942	3.1111962E-5
985.869610545795	7.9055462E-5
985.870178274612	6.7765264E-5
985.870746548203	6.1954488E-5
985.871315363366	6.6676643E-5
985.871884716892	2.9279841E-5
985.872454605564	-1.5375375E-6
985.873025026156	6.5909112E-6
985.873595975435	4.1355102E-5
985.874167450159	5.7079036E-5
985.874739447078	6.4122527E-5
985.875311962937	0.00010375842
985.875884994471	4.4483433E-5
985.876458538408	3.5705234E-5
985.877032591471	3.1850308E-5
985.877607150373	5.3610758E-5
985.878182211824	9.5348068E-6
985.878757772525	7.185587E-6
985.87933382917	2.7223949E-5
985.879910378448	3.8053167E-5
985.880487417042	2.3527762E-5
985.881064941628	8.9910026E-7
985.881642948877	-1.9573021E-5
985.882221435456	-2.9486539E-6
985.882800398022	-1.2427124E-5
985.883379833231	-1.5371235E-5
985.883959737731	1.8296892E-6
985.884540108167	2.0741008E-5
985.885120941179	5.4411748E-6
985.8857022334	-3.1785941E-5
985.886283981461	-9.414699E-6
985.886866181987	-2.2153472E-5
985.887448831599	4.8920533E-6
985.888031926916	4.4726985E-6
985.888615464549	6.4137434E-6
985.889199441108	3.2758203E-6
985.8897838532	-2.976459E-6
985.890368697426	-9.2276005E-6
985.890953970386	3.4310666E-5
985.891539668674	8.2004472E-6
985.892125788884	9.5661737E-5
985.892712327605	0.00010599609
985.893299281424	2.5336692E-5
985.893886646926	-1.8094121E-5
985.894474420692	-5.6594134E-5
985.895062599302	-5.7973906E-5
985.895651179333	-7.3519543E-5
985.89624015736	-3.5161851E-5
985.896829529957	4.9399896E-6
985.897419293695	2.7758426E-5
985.898009445145	4.272427E-5
985.898599980875	9.4173658E-5
985.899190897451	1.3153326E-5
985.899782191441	-3.3740544E-5
985.90037385941	-2.2065809E-5
985.90096589792	-1.7239458E-5
985.901558303536	-2.3141962E-5
985.902151072821	-2.486718E-5
985.902744202336	1.4846174E-5
985.903337688643	-4.3049317E-6
985.903931528305	-8.5310961E-7
985.904525717883	-1.6089483E-5
985.905120253938	2.0761661E-5
985.905715133032	3.3611021E-5
985.906310351728	2.9459614E-5
985.906905906588	2.2143107E-5
985.907501794176	-6.2795589E-6
985.908098011055	4.1801259E-6
985.90869455379	-1.0275206E-5
985.909291418948	1.1844507E-5
985.909888603094	-1.0525917E-5
985.910486102798	-1.1861415E-5
985.911083914629	3.2028918E-5
985.911682035158	4.5019809E-5
985.912280460958	1.8516634E-5
985.912879188603	-2.3943699E-5
985.91347821467	8.8623538E-6
985.914077535738	3.3519544E-5
985.914677148386	6.1608844E-5
985.915277049197	6.4296866E-5
985.915877234758	9.0595804E-6
985.916477701655	1.3481394E-5
985.917078446479	-6.3450309E-5
985.917679465824	-6.428636E-5
985.918280756284	-6.4040694E-5
985.918882314459	3.5773048E-6
985.919484136951	8.4156956E-5
985.920086220366	3.5207715E-5
985.920688561311	2.6656431E-5
985.921291156399	-8.9029327E-6
985.921894002246	9.6121892E-7
985.922497095471	-3.3087603E-5
985.923100432697	-3.8212609E-5
985.923704010552	-5.8617417E-5
985.924307825665	6.4975025E-6
985.924911874673	3.973897E-5
985.925516154215	4.314318E-5
985.926120660934	4.3456923E-5
985.926725391479	3.5982332E-5
985.927330342502	1.9820271E-5
985.927935510662	7.3548531E-6
985.928540892619	-1.0977504E-5
985.929146485042	-4.0708474E-5
985.929752284602	-9.2183373E-6
985.930358287977	-1.2602026E-5
985.930964491848	3.1678468E-5
985.931570892905	1.0045808E-5
985.932177487838	5.4639972E-6
985.932784273348	2.8100252E-5
985.933391246137	-2.1012014E-5
985.933998402916	-4.6113673E-5
985.9346057404	-7.2153009E-5
985.935213255311	-2.5119329E-5
985.935820944376	-6.9596481E-6
985.936428804329	-2.3121602E-5
985.937036831908	-3.6200695E-6
985.937645023859	-3.2505381E-5
985.938253376936	-3.8328726E-5
985.938861887896	-2.415195E-5
985.939470553504	-0.00010644164
985.940079370532	-7.1050832E-5
985.940688335758	1.7797502E-6
985.941297445968	2.3435328E-5
985.941906697952	-1.2458094E-5
985.942516088511	-2.5878888E-5
985.943125614449	4.0243194E-6
985.943735272579	-2.8992712E-5
985.944345059723	-9.6693308E-5
985.944954972707	-0.00011112176
985.945565008365	-5.2877946E-5
985.94617516354	-5.8279174E-6
985.946785435083	-3.7902562E-5
985.947395819848	-6.6186447E-5
985.948006314702	-8.6208005E-5
985.948616916517	2.576624E-6
985.949106697222	-1.0171917E-5
985.949615126762	1.8117987E-6
985.950124367122	7.4866243E-6
985.950634415981	4.4102092E-7
985.951145271006	5.4455013E-5
985.951656929857	1.8271305E-5
985.952169390183	6.8293775E-6
985.952682649622	3.9322633E-5
985.953196705807	2.2355118E-5
985.953711556357	3.283373E-5
985.954227198885	3.4779714E-5
985.954743630993	4.0794486E-5
985.955260850276	5.0852112E-5
985.955778854317	4.873527E-5
985.956297640693	5.7752382E-5
985.95681720697	7.9518766E-5
985.957337550706	7.618533E-5
985.957858669451	7.3766081E-5
985.958380560744	8.7426706E-5
985.958903222118	7.0370552E-5
985.959426651096	6.7479246E-5
985.959950845192	6.8264773E-5
985.960475801913	6.7029294E-5
985.961001518755	5.5921602E-5
985.96152799321	2.4152354E-5
985.962055222757	8.6581394E-6
985.96258320487	4.7631027E-5
985.963111937014	3.861641E-5
985.963641416644	5.4886601E-5
985.964171641209	3.3663175E-5
985.96470260815	9.0593612E-6
985.9652343149	3.4877638E-5
985.965766758882	3.8667153E-5
985.966299937514	3.8799055E-5
985.966833848206	3.136447E-5
985.967368488357	7.5069693E-6
985.967903855362	1.7900153E-5
985.968439946607	5.2658164E-5
985.968976759471	4.5023957E-5
985.969514291324	8.8049355E-6
985.970052539531	2.6498856E-5
985.970591501447	2.9183029E-5
985.971131174421	5.1893312E-5
985.971671555796	3.4060704E-5
985.972212642906	1.6795342E-5
985.972754433077	6.4924236E-5
985.973296923632	4.267984E-5
985.973840111881	2.4288931E-5
985.974383995133	3.7884776E-5
985.974928570686	2.7346552E-5
985.975473835833	1.1718266E-5
985.976019787859	-9.4470244E-7
985.976566424044	1.4551436E-5
985.97711374166	3.8665166E-5
985.977661737972	-4.1803978E-7
985.97821041024	7.2128323E-6
985.978759755715	5.0228606E-5
985.979309771644	4.0820447E-5
985.979860455267	8.7053468E-6
985.980411803817	2.1987467E-5
985.98096381452	3.0404482E-5
985.981516484598	4.0040537E-5
985.982069811265	9.3783761E-5
985.982623791729	9.6507581E-5
985.983178423192	0.00013358488
985.98373370285	0.00016172408
985.984289627894	0.00019228547
985.984846195509	0.00022233214
985.985403402871	0.00021915739
985.985961247154	0.00017180807
985.986519725525	0.00018329822
985.987078835144	0.00017536359
985.987638573166	0.00019067999
985.988198936743	0.00015603355
985.988759923017	0.0001101954
985.989321529128	0.00010863299
985.989883752207	9.5972609E-5
985.990446589385	5.5941659E-5
985.991010037781	6.1896673E-5
985.991574094515	0.00010612325
985.992138756696	5.9198359E-5
985.992704021433	6.1805644E-5
985.993269885827	8.0143123E-5
985.993836346973	9.9929115E-5
985.994403401964	2.2475368E-5
985.994971047885	8.6828863E-5
985.995539281818	0.00010979942
985.996108100839	7.4271884E-5
985.99667750202	7.5678494E-5
985.997247482427	6.562077E-5
985.997818039124	9.7501012E-5
985.998389169166	0.00012711075
985.998960869608	0.00012682065
985.999533137495	9.3393835E-5
986.000105969874	8.9851725E-5
986.000679363782	0.00010683117
986.001253316254	0.00013392975
986.00182782432	9.44001E-5
986.002402885006	0.00015987095
986.002978495334	0.00024006113
986.003554652322	0.00025639049
986.004131352981	0.00023488631
986.004708594321	0.00021767561
986.005286373347	0.00023120367
986.00586468706	0.00023007301
986.006443532457	0.00017607721
986.007022906529	0.00018853473
986.007602806267	0.00019167033
986.008183228656	0.00014917151
986.008764170676	9.7118857E-5
986.009345629305	7.6084863E-5
986.009927601517	4.7672565E-5
986.010510084282	5.2502641E-5
986.011093074567	4.8833404E-5
986.011676569334	4.0868621E-5
986.012260565543	6.9401642E-5
986.01284506015	3.3984754E-5
986.013430050108	8.232925E-5
986.014015532364	5.980023E-5
986.014601503866	3.8255981E-5
986.015187961556	2.5690437E-5
986.015774902373	1.9544928E-5
986.016362323253	1.8344506E-5
986.01695022113	4.2752217E-5
986.017538592932	4.7002781E-5
986.018127435588	1.8462857E-5
986.01871674602	6.1549857E-5
986.019306521149	9.0431327E-5
986.019896757894	5.3111336E-5
986.02048745317	9.5518757E-5
986.021078603888	5.7085657E-5
986.021670206959	8.1720231E-5
986.02226225929	5.377056E-5
986.022854757783	5.1505671E-5
986.023447699341	5.161461E-5
986.024041080864	1.1234037E-5
986.024634899246	2.9014263E-5
986.025229151382	-2.9422392E-6
986.025823834164	2.8230477E-5
986.02641894448	6.4358239E-5
986.027014479218	8.0557566E-6
986.027610435261	2.7013732E-5
986.028206809492	6.8988731E-5
986.028803598791	4.827432E-5
986.029400800035	3.3129803E-5
986.029998410101	7.2800402E-5
986.030596425861	9.6929944E-5
986.031194844187	0.00010265076
986.031793661949	6.0171209E-5
986.032392876015	4.3580279E-5
986.03299248325	6.4001724E-5
986.033592480517	1.330926E-5
986.034192864679	2.02725E-5
986.034793632597	1.4207058E-5
986.035394781128	4.1169711E-5
986.035996307131	6.517156E-5
986.036598207459	3.716422E-5
986.037200478967	8.2617167E-5
986.037803118506	2.7899932E-5
986.038406122928	2.7231747E-5
986.039009489082	4.1981253E-5
986.039613213815	5.1231007E-5
986.040217293974	5.7435085E-5
986.040821726404	1.2604154E-5
986.041426507949	5.7239296E-5
986.042031635451	5.1305004E-5
986.042637105752	6.2273131E-5
986.043242915693	2.6781076E-5
986.043849062112	5.0712384E-5
986.044455541847	5.8037687E-5
986.045062351736	1.4345485E-5
986.045669488615	6.2718289E-5
986.046276949319	2.3778555E-5
986.046884730683	8.0932681E-5
986.047492829539	1.5044151E-5
986.048101242721	3.1930766E-5
986.048709967062	5.002633E-5
986.049318999391	5.4620483E-5
986.04992833654	8.0784062E-5
986.050537975338	1.9167317E-6
986.051147912616	3.501352E-5
986.051758145201	7.1832001E-5
986.052368669924	6.9889844E-5
986.05297948361	4.2457657E-5
986.053590583089	6.206573E-5
986.054201965187	1.8315739E-5
986.054813626731	-2.5508257E-6
986.055425564548	1.3589203E-5
986.056037775464	1.5484658E-5
986.056650256305	1.8830628E-5
986.057263003898	3.5200472E-5
986.057876015068	6.6392415E-5
986.058489286641	0.00010026246
986.059102815444	7.1024377E-5
986.059716598301	5.7271624E-5
986.06033063204	4.8559286E-5
986.060944913485	4.9543705E-5
986.061559439464	1.8464502E-6
986.062174206802	-2.0169714E-6
986.062789212327	-1.9449526E-5
986.063404452864	5.324899E-5
986.064019925243	6.2274739E-5
986.064635626289	7.8420853E-5
986.065251552831	9.1826005E-5
986.065867701697	8.7772321E-5
986.066484069718	7.611746E-5
986.06710065372	3.495011E-5
986.067717450536	5.9747515E-5
986.068334456995	4.7454789E-5
986.068951669929	5.4222059E-5
986.069569086169	2.313706E-5
986.070186702549	3.5078981E-5
986.070701352618	-3.0819645E-6
986.071257279523	-6.5159234E-6
986.071813868463	-4.3551943E-5
986.072371116284	-2.4134846E-5
986.072929019819	-2.3145114E-5
986.073487575889	4.2875176E-6
986.074046781304	2.9680323E-5
986.074606632858	1.3947216E-5
986.075167127335	3.6778325E-5
986.075728261508	4.4951794E-5
986.076290032135	6.0854254E-5
986.076852435966	5.9895978E-5
986.077415469736	7.334847E-5
986.07797913017	5.806805E-5
986.078543413983	4.6431131E-5
986.079108317876	5.9020123E-5
986.07967383854	5.7681806E-5
986.080239972656	1.8620167E-5
986.080806716894	-7.1008444E-6
986.081374067913	-2.3792603E-5
986.08194202236	-5.7462759E-5
986.082510576874	-3.552335E-5
986.083079728083	-3.3306056E-5
986.083649472604	-2.100957E-5
986.084219807045	-5.0026215E-6
986.084790728005	2.7660553E-5
986.085362232071	8.811718E-5
986.085934315822	8.8199959E-5
986.086506975829	9.9367018E-5
986.08708020865	7.947057E-5
986.087654010838	6.2918465E-5
986.088228378935	5.8758924E-5
986.088803309474	9.3263647E-5
986.08937879898	9.2137845E-5
986.089954843969	9.1852009E-5
986.090531440949	5.7796791E-5
986.09110858642	8.6472413E-5
986.091686276874	8.0368678E-5
986.092264508795	7.1283983E-5
986.092843278659	8.9102883E-5
986.093422582934	0.00014734997
986.094002418081	0.0001528306
986.094582780554	0.00011704931
986.095163666799	0.00013253615
986.095745073256	0.0001042252
986.096326996357	0.0001375689
986.096909432528	0.00011523887
986.097492378188	9.5870178E-5
986.09807582975	8.8449204E-5
986.09865978362	5.7086854E-5
986.099244236199	6.8055553E-5
986.099829183881	2.3329017E-5
986.100414623054	6.5001814E-6
986.101000550101	-3.952166E-6
986.101586961399	5.5952754E-5
986.102173853319	5.0695708E-5
986.102761222229	3.4146862E-5
986.103349064489	3.2013788E-5
986.103937376455	4.5186196E-5
986.104526154479	6.1873558E-5
986.105115394908	9.1492489E-5
986.105705094084	6.752093E-5
986.106295248344	5.4709679E-5
986.106885854022	5.9570713E-5
986.107476907447	5.9179256E-5
986.108068404945	2.7744891E-5
986.108660342837	1.6323604E-5
986.109252717441	-1.4419943E-7
986.109845525071	-8.3458435E-6
986.110438762039	-2.2057424E-5
986.111032424651	-4.465687E-5
986.111626509213	-2.730101E-5
986.112221012025	-1.290648E-6
986.112815929387	5.5750579E-6
986.113411257595	3.4099303E-5
986.114006992942	8.534723E-5
986.11460313172	0.00011170458
986.115199670217	9.1520196E-5
986.11579660472	9.5661366E-5
986.116393931513	0.00010614771
986.11699164688	5.5226978E-5
986.117589747103	4.009889E-5
986.11818822846	2.8407263E-5
986.11878708723	3.1455584E-5
986.11938631969	4.370356E-5
986.119985922116	1.1240531E-5
986.120585890783	1.731354E-5
986.121186221965	-1.9267011E-6
986.121786911936	3.5822832E-5
986.122387956968	2.3390508E-5
986.122989353333	4.0169853E-5
986.123591097304	5.9721489E-5
986.124193185153	4.2415468E-5
986.124795613151	7.9604091E-5
986.12539837757	3.1492982E-5
986.126001474684	4.8478832E-5
986.126604900764	3.92652E-5
986.127208652084	4.7220958E-5
986.127812724917	4.2842021E-5
986.128417115539	3.2072017E-5
986.129021820224	3.8965562E-5
986.12962683525	4.6033507E-5
986.130232156893	6.5195445E-6
986.130837781435	3.9424445E-5
986.131443705154	7.7794597E-5
986.132049924334	8.439595E-5
986.132656435257	8.6710061E-5
986.133263234211	0.00010713875
986.133870317482	0.00010862968
986.134477681361	0.00010393044
986.13508532214	0.00010448517
986.135693236113	5.8962421E-5
986.136301419577	5.8273228E-5
986.136909868832	4.4791497E-5
986.13751858018	4.5409444E-5
986.138127549927	1.880623E-6
986.138736774381	-1.2971638E-5
986.139346249853	-9.932005E-6
986.139955972659	-1.9112047E-6
986.140565939115	-1.7101978E-6
986.141176145544	2.9427432E-5
986.141786588271	2.0664449E-5
986.142397263625	5.1811574E-5
986.143008167938	6.3593703E-5
986.143619297548	6.5366381E-5
986.144230648795	8.4354586E-5
986.144842218025	0.00010592784
986.145454001588	0.0001400586
986.146065995837	0.00014563781
986.14667819713	0.00014666536
986.147290601832	0.00018585569
986.147903206311	0.00015224074
986.148516006939	0.00012023355
986.149129000096	0.0001054169
986.149742182163	0.00012684031
986.15035554953	0.00011510271
986.150969098592	0.00011171748
986.151582825747	0.00010355854
986.152196727402	7.7314944E-5
986.152810799966	9.0633825E-5
986.153425039857	0.00013616796
986.154039443498	0.00011327902
986.154654007317	4.1470837E-5
986.15526872775	5.0557403E-5
986.155883601238	3.5361641E-6
986.15649862423	-3.8639387E-6
986.157113793178	-2.2177934E-5
986.157729104545	-3.8617371E-5
986.158344554798	1.0012423E-5
986.15896014041	1.4810999E-5
986.159575857865	4.1570569E-5
986.16019170365	2.5164411E-5
986.160807674261	4.1410512E-5
986.161423766201	4.4125045E-5
986.16203997598	5.333847E-5
986.162656300115	5.6118763E-5
986.163272735132	4.6872643E-5
986.163889277564	8.7012013E-5
986.16450592395	7.0626949E-5
986.165122670841	3.0448884E-5
986.165739514791	3.9996616E-5
986.166356452365	5.1949231E-5
986.166973480137	3.1208019E-5
986.167590594685	1.2759213E-5
986.1682077926	4.307551E-5
986.168825070479	7.2941264E-5
986.169442424928	7.8848956E-5
986.170140000857	0.00012889938
986.170680894472	8.3396029E-5
986.171222425262	0.00010735104
986.171764590408	0.00013510196
986.172307387077	9.8990597E-5
986.172850812427	0.00012349468
986.173394863604	9.235234E-5
986.173939537744	8.1004007E-5
986.174484831974	8.5907326E-5
986.175030743407	2.4063056E-5
986.175577269149	-8.5712873E-6
986.176124406294	-8.1327253E-6
986.176672151927	2.3920886E-5
986.177220503122	-4.7512053E-6
986.177769456946	-4.2411564E-5
986.178319010453	-7.6853968E-5
986.17886916069	-8.5133201E-5
986.179419904692	-7.4665062E-5
986.179971239488	-1.2500665E-5
986.180523162096	-1.3937802E-5
986.181075669525	-1.4166963E-5
986.181628758777	-1.2459696E-5
986.182182426842	1.8452112E-5
986.182736670704	7.0991584E-5
986.183291487339	-4.5561603E-5
986.183846873713	-5.3829383E-5
986.184402826784	-5.2617834E-5
986.184959343503	-2.513632E-5
986.185516420813	2.7470478E-5
986.186074055649	3.0301278E-5
986.186632244938	0.0001031072
986.1871909856	0.00017862083
986.187750274546	0.00022146878
986.188310108684	0.00018922714
986.18887048491	0.00017098807
986.189431400115	0.00011809197
986.189992851186	0.00012194367
986.190554834998	9.61185E-5
986.191117348423	5.9439164E-5
986.191680388326	-3.3090605E-6
986.192243951566	-2.9497065E-5
986.192808034995	3.7612049E-6
986.193372635458	5.581628E-8
986.193937749798	1.3629693E-5
986.194503374848	-4.4753095E-5
986.195069507437	1.7591577E-5
986.195636144389	5.2802836E-5
986.196203282523	5.4445343E-5
986.196770918652	6.8733374E-5
986.197339049583	2.7357781E-5
986.197907672119	-5.7281618E-6
986.19847678306	-5.6712969E-7
986.199046379198	-8.8331317E-6
986.199616457323	-4.8837021E-5
986.20018701422	-2.221612E-5
986.200758046668	-6.1584899E-5
986.201329551445	-3.2407301E-5
986.201901525321	2.3203414E-5
986.202473965067	1.2725833E-5
986.203046867445	-3.4663888E-5
986.203620229218	5.0277809E-5
986.204194047144	4.96633E-5
986.204768317976	6.7557128E-5
986.205343038464	-6.2434432E-5
986.205918205358	-4.2605232E-5
986.206493815402	-1.9520157E-5
986.207069865339	5.7329722E-5
986.207646351907	3.8621343E-5
986.208223271844	-2.1733517E-6
986.208800621884	5.8815545E-5
986.20937839876	0.00013233697
986.209956599201	0.00014760584
986.210535219935	0.00011754014
986.211114257689	2.8613598E-5
986.211693709187	2.6408625E-5
986.212273571152	4.5053166E-5
986.212853840304	7.2716888E-5
986.213434513364	1.8276392E-5
986.214015587048	-2.6647216E-5
986.214597058077	-2.1763239E-5
986.215178923165	-9.7156021E-7
986.215761179028	4.8997685E-5
986.216343822381	-2.8058315E-5
986.216926849937	-2.4351413E-5
986.217510258411	1.3870771E-5
986.218094044515	-1.7463954E-6
986.218678204962	6.1667524E-6
986.219262736465	-2.4730551E-5
986.219847635738	3.4903201E-6
986.220432899491	5.7224614E-5
986.22101852444	2.4111898E-5
986.221604507297	-5.0256422E-5
986.222190844776	-5.1483999E-5
986.222777533593	9.72001E-6
986.223364570461	-7.6715298E-7
986.223951952098	3.9984829E-5
986.22453967522	-5.4584079E-6
986.225127736545	-1.7328099E-5
986.225716132794	1.5816871E-5
986.226304860686	3.8338061E-5
986.226893916944	5.347079E-6
986.227483298293	1.6156519E-5
986.228073001456	-6.9262169E-6
986.228663023161	-1.719453E-5
986.229253360138	-3.0077233E-6
986.229844009118	-3.3428016E-5
986.230434966834	-1.9983016E-5
986.231026230022	5.9289636E-5
986.231617795419	0.00010453309
986.232209659766	8.1846301E-5
986.232801819807	7.20022E-5
986.233394272286	3.7606456E-5
986.233987013953	7.6316319E-5
986.23458004156	7.2626193E-5
986.23517335186	7.8358407E-6
986.235766941612	-1.390362E-5
986.236360807577	2.140924E-5
986.236954946519	5.2412703E-5
986.237549355205	5.2080584E-5
986.23814403041	3.219007E-5
986.238738968905	4.4882054E-5
986.239334167472	8.0240563E-5
986.239929622893	9.8617777E-5
986.240525331955	9.3415882E-5
986.24112129145	3.2080337E-5
986.241717498172	4.1323277E-5
986.242313948921	9.7988835E-5
986.242910640503	4.2472177E-5
986.243507569725	3.3440228E-5
986.244104733401	2.553255E-5
986.244702128349	3.0504354E-5
986.245299751392	3.3181186E-5
986.245897599359	1.2445762E-5
986.246495669081	-2.4844067E-5
986.247093957398	5.4453585E-6
986.247692461153	2.9338576E-5
986.248291177194	-7.0367128E-6
986.248890102377	-2.7361204E-5
986.24948923356	1.2187699E-5
986.250088567609	1.8556335E-5
986.250688101395	3.7430509E-5
986.251287831796	-1.6904003E-5
986.251887755693	-4.972742E-5
986.252487869977	-3.7313868E-5
986.253088171541	2.7959479E-5
986.253688657288	5.1630246E-5
986.254289324125	2.1560452E-5
986.254890168965	8.575129E-6
986.255491188729	3.8633963E-5
986.256092380344	1.3174688E-5
986.256693740743	-1.9137642E-5
986.257295266866	-6.5550601E-5
986.257896955662	-6.903326E-5
986.258498804082	1.1109125E-5
986.259100809089	3.7789079E-5
986.259702967651	6.5861568E-6
986.260305276742	-1.0026707E-5
986.260907733344	2.7798646E-5
986.261510334448	5.0716244E-5
986.262113077051	1.0288243E-5
986.262715958156	-1.2661111E-5
986.263318974777	-1.8379797E-5
986.263922123933	3.3954573E-6
986.26452540265	-4.6132487E-7
986.265128807965	-9.8403216E-6
986.265732336919	-2.7734435E-5
986.266335986566	2.5933472E-5
986.266939753962	3.8179867E-5
986.267543636175	1.147336E-5
986.26814763028	4.9890632E-6
986.268751733361	5.3786684E-5
986.269355942509	7.4271753E-5
986.269960254824	4.7302234E-5
986.270564667415	2.7766018E-5
986.271169177398	8.7448956E-5
986.271773781899	0.00010636696
986.272378478053	7.1481823E-5
986.272983263001	3.8866696E-5
986.273588133895	1.9708137E-5
986.274193087897	1.8775458E-5
986.274798122174	7.1612987E-5
986.275403233906	8.9120884E-5
986.276008420279	6.2038889E-5
986.276664918232	0.00011674046
986.277192622524	0.00017733598
986.277720929142	0.00017935131
986.278249835827	0.00019948908
986.278779340324	0.00014778375
986.279309440373	8.0058664E-5
986.279840133714	2.4114619E-5
986.280371418083	-4.3301505E-5
986.280903291218	-8.2917977E-5
986.281435750852	-8.7507877E-5
986.28196879472	-6.5588654E-5
986.282502420554	-3.9875165E-5
986.283036626083	-1.3911216E-5
986.283571409037	5.3221316E-7
986.284106767145	2.7527207E-5
986.284642698133	7.113241E-5
986.285179199726	8.5035259E-5
986.285716269649	3.2654079E-5
986.286253905625	1.3589623E-5
986.286792105376	-1.4592748E-5
986.287330866623	9.4018615E-6
986.287870187086	2.2398965E-6
986.288410064484	-5.4552096E-5
986.288950496535	-6.7024157E-5
986.289491480956	-4.7186466E-5
986.290033015464	-6.0564662E-6
986.290575097772	-7.792476E-6
986.291117725597	1.1815422E-5
986.29166089665	-1.2637181E-5
986.292204608646	2.2672974E-5
986.292748859295	4.2495249E-5
986.29329364631	5.9889706E-5
986.2938389674	6.7973015E-5
986.294384820276	4.8198592E-5
986.294931202647	7.7410738E-7
986.295478112222	-6.4879378E-6
986.296025546708	-4.9989594E-5
986.296573503813	-0.00010636919
986.297121981243	-0.00010551904
986.297670976706	-8.7557826E-5
986.298220487908	-2.9688672E-5
986.298770512553	8.7708526E-7
986.299321048347	4.2560616E-5
986.299872092994	5.4054752E-5
986.300423644199	0.00012441115
986.300975699666	9.2929033E-5
986.301528257098	4.9944982E-5
986.302081314199	5.924041E-6
986.302634868671	-4.5561839E-5
986.303188918218	-7.4152165E-5
986.303743460542	-5.0924678E-5
986.304298493345	-3.2407654E-5
986.30485401433	4.6053879E-6
986.305410021199	2.3209563E-5
986.305966511653	7.8119061E-5
986.306523483394	0.00012134203
986.307080934124	0.00011794537
986.307638861545	0.00013002247
986.308197263358	8.4523977E-5
986.308756137266	8.0596583E-5
986.309315480968	0.00011901525
986.309875292167	6.1403698E-5
986.310435568565	4.1095118E-5
986.310996307864	3.1030995E-5
986.311557507764	4.599923E-5
986.312119165968	0.00011341422
986.312681280179	9.7769473E-5
986.313243848097	0.00010707105
986.313806867426	0.00011070634
986.314370335868	0.00012082258
986.314934251125	8.3476974E-5
986.3154986109	5.0474373E-5
986.316063412898	-4.2776187E-6
986.31662865482	-4.6750967E-5
986.31719433437	-3.6215934E-5
986.317760449253	-5.9726852E-5
986.318326997173	-4.4941011E-5
986.318893975834	-6.8021393E-5
986.319461382941	3.108587E-6
986.320029216199	5.5626329E-6
986.320597473315	7.5556491E-5
986.321166151993	9.9949197E-5
986.321735249941	0.00011046711
986.322304764864	0.00014197192
986.322874694471	0.0001186247
986.323445036469	2.770327E-5
986.324015788566	2.650555E-5
986.324586948471	-1.4468683E-5
986.325158513893	-6.7337074E-5
986.325730482541	-6.4058549E-5
986.326302852126	-2.70849E-5
986.326875620357	-8.6130958E-6
986.327448784948	5.3766464E-5
986.328022343608	8.1182006E-5
986.32859629405	0.00012795645
986.329170633988	0.00010909456
986.329745361135	6.7239627E-5
986.330320473204	4.461714E-5
986.33089596791	2.0442351E-6
986.33147184297	2.0967393E-5
986.332048096098	-2.6043857E-5
986.332624725012	-3.4151511E-5
986.333201727428	2.2746313E-5
986.333779101065	6.1937062E-5
986.334356843641	8.126811E-5
986.334934952876	3.4755802E-5
986.335513426488	7.5352313E-5
986.336092262201	9.6179247E-5
986.336671457734	8.4956373E-5
986.337251010809	2.1346284E-5
986.33783091915	4.1736621E-5
986.338411180482	4.3892373E-6
986.338991792526	2.0524623E-5
986.33957275301	5.2068255E-5
986.340154059659	7.9683545E-5
986.3407357102	5.6498968E-5
986.34131770236	9.6548887E-5
986.341900033868	0.00010881889
986.342482702452	0.0001725764
986.343065705844	0.00016236336
986.343649041773	0.00010800851
986.344232707971	5.2242831E-5
986.344816702171	8.1904582E-5
986.345401022106	7.3864052E-5
986.34598566551	-1.3416497E-5
986.346570630119	-7.0311071E-5
986.347155913667	-1.5994105E-5
986.347741513893	8.2708088E-5
986.348327428532	0.00018239056
986.348913655325	0.00021969998
986.34950019201	0.00027829813
986.350087036327	0.00027105404
986.350674186018	0.00028622107
986.351261638825	0.0002764652
986.351849392491	0.00021989437
986.35243744476	0.00018908344
986.353025793376	8.4581101E-5
986.353614436085	2.3607614E-5
986.354203370633	-5.3593474E-5
986.35479259477	-8.8543333E-5
986.355382106242	-5.3086405E-5
986.3559719028	1.3271616E-5
986.356561982193	1.4952589E-5
986.357152342173	4.4007291E-5
986.357742980493	3.1955777E-5
986.358333894905	4.9932725E-5
986.358925083163	2.3764926E-5
986.359516543023	8.129552E-6
986.360108272241	3.5641311E-5
986.360700268574	2.8431421E-5
986.36129252978	4.8124086E-5
986.361885053617	7.911741E-5
986.362477837846	7.6593651E-6
986.363070880227	5.2843334E-5
986.363664178523	3.6786125E-5
986.364257730496	3.9522321E-5
986.36485153391	4.8635447E-5
986.365445586528	1.179919E-5
986.366039886119	-2.8410754E-5
986.366634430448	1.7455341E-5
986.367229217282	4.1944215E-5
986.367824244391	2.9432742E-5
986.368419509543	3.4952453E-5
986.36901501051	2.3491535E-5
986.36968499396	-3.8262851E-6
986.370228417298	-9.6618587E-6
986.370772464805	5.8094047E-5
986.371317134294	5.6930134E-5
986.371862423572	6.3712141E-5
986.372408330437	8.5739725E-7
986.372954852679	2.2862441E-5
986.373501988083	9.8773853E-7
986.374049734426	1.3430936E-5
986.374598089477	5.5609553E-6
986.375147050999	-1.4828654E-5
986.375696616747	-1.0495323E-5
986.37624678447	2.7010787E-5
986.376797551909	4.5896159E-5
986.377348916799	2.1894324E-5
986.377900876867	-1.7227623E-5
986.378453429833	-2.5323357E-5
986.379006573413	-1.2176034E-5
986.379560305312	1.973342E-6
986.380114623231	3.0935345E-5
986.380669524864	-1.7013173E-5
986.381225007898	1.1766229E-5
986.381781070012	2.4283407E-5
986.382337708881	7.1146038E-5
986.382894922171	8.7474276E-5
986.383452707543	1.1862769E-5
986.384011062651	1.8299781E-5
986.384569985144	4.1837182E-5
986.385129472661	5.7743127E-5
986.385689522838	2.6211417E-5
986.386250133303	-1.1130046E-5
986.38681130168	2.5484336E-5
986.387373025583	3.7806698E-5
986.387935302622	2.7226353E-5
986.388498130401	-1.3748906E-5
986.389061506518	-4.3428288E-5
986.389625428565	3.1713864E-7
986.390189894125	5.1149477E-6
986.39075490078	5.9443286E-5
986.391320446101	6.8299523E-5
986.391886527657	7.1440852E-5
986.39245314301	0.00013666665
986.393020289715	0.00020731958
986.393587965322	0.00023375689
986.394156167375	0.00016370404
986.394724893413	0.00013738962
986.395294140969	0.00017925038
986.395863907569	0.00012399236
986.396434190736	0.00011007447
986.397004987985	3.4140023E-5
986.397576296827	3.3373359E-5
986.398148114767	7.5250129E-5
986.398720439305	9.392717E-5
986.399293267935	9.5537609E-5
986.399866598145	4.2196414E-5
986.40044042742	2.4449457E-5
986.401014753237	5.8818219E-5
986.40158957307	6.3553678E-5
986.402164884386	5.7264577E-5
986.402740684649	2.7909195E-5
986.403316971316	5.3009466E-5
986.40389374184	0.00010883056
986.404470993667	0.0001300947
986.405048724242	8.6737891E-5
986.405626931001	6.3068743E-5
986.406205611377	0.0001029218
986.406784762799	0.00015820222
986.407364382689	0.00012658558
986.407944468466	9.0418653E-5
986.408525017544	9.1443406E-5
986.40910602733	0.00010591496
986.409687495231	8.2281716E-5
986.410269418645	1.8134237E-5
986.410851794967	-3.0287136E-5
986.411434621589	2.9090495E-5
986.412017895897	3.6436217E-5
986.412601615272	-1.6313361E-5
986.413185777091	-3.7718732E-5
986.413770378728	8.3911109E-6
986.414355417552	9.6021686E-6
986.414940890927	5.0460654E-5
986.415526796212	6.093398E-5
986.416113130765	3.4647619E-5
986.416699891937	-2.318427E-5
986.417287077075	-1.5271708E-5
986.417874683525	1.1739775E-5
986.418462708625	-2.1577678E-5
986.419051149712	-7.3953044E-5
986.419640004117	-7.0166847E-5
986.420229269168	4.7271558E-5
986.420818942189	0.00010489704
986.421409020502	8.4123334E-5
986.421999501421	2.5095551E-5
986.422590382261	9.5657932E-5
986.42318166033	0.00019318858
986.423773332935	0.00012505756
986.424365397377	4.3407108E-5
986.424957850954	4.6134031E-5
986.425550690961	6.4489279E-5
986.426143914691	7.8700883E-5
986.426737519431	0.00012510663
986.427331502465	8.8731787E-5
986.427925861076	0.00012223053
986.42852059254	0.00011755845
986.429115694134	1.5928323E-5
986.429711163128	3.2583996E-6
986.430306996792	-1.4264666E-5
986.430903192389	4.6231122E-5
986.431499747183	2.0510995E-5
986.432096658433	-1.1807522E-5
986.432693923394	-5.2620017E-5
986.433291539321	-5.4327556E-6
986.433889503463	6.5272252E-5
986.434487813068	2.3299561E-5
986.43508646538	4.1025345E-5
986.435685457642	0.00012182441
986.436284787091	0.00019966972
986.436884450966	0.00022118882
986.437484446498	0.0001605893
986.438084770919	0.00013312466
986.438685421459	0.00013867846
986.439286395342	0.00016668531
986.439887689792	0.00012539286
986.44048930203	5.3870477E-5
986.441091229274	5.9866885E-5
986.441693468741	3.5580964E-5
986.442296017645	4.0685478E-5
986.442898873196	5.9160488E-5
986.443502032605	5.4920489E-5
986.444105493078	1.216278E-5
986.44470925182	-5.8019498E-7
986.445313306035	-3.126475E-5
986.445917652921	-7.4080403E-5
986.44652228968	-7.3214855E-5
986.447127213506	-2.8374756E-5
986.447732421594	4.1884705E-5
986.448337911137	5.4621996E-6
986.448943679327	-1.6841503E-6
986.449549723352	5.7097379E-5
986.450156040399	6.6902889E-5
986.450762627653	3.8168684E-5
986.451369482299	-1.5935488E-5
986.451976601518	-8.8327406E-6
986.452583982491	-1.8845554E-5
986.453191622396	5.8207388E-7
986.453799518411	-6.5514498E-5
986.454407667711	-6.6300003E-5
986.455016067471	-1.9883775E-5
986.455624714864	2.5070613E-5
986.45623360706	-1.0672562E-5
986.45684274123	-2.0611327E-5
986.457452114542	-4.5606453E-6
986.458061724164	-1.1557856E-5
986.458671567262	-4.9024002E-6
986.459281641002	-6.3170584E-5
986.459891942546	-3.9331881E-5
986.460502469058	2.9445799E-5
986.461113217699	9.094354E-6
986.461724185629	-6.6709268E-5
986.462335370009	-7.1508053E-5
986.462946767997	-2.2459286E-5
986.463333435178	1.7419361E-6
986.463862029396	7.6795832E-6
986.464391495502	8.5762595E-6
986.46492183149	-9.7245575E-6
986.46545303532	-2.4794039E-5
986.465985104914	-5.2954856E-5
986.466518038161	-2.6264002E-5
986.467051832912	5.5886453E-6
986.467586486985	-5.6670458E-5
986.468121998163	1.6772208E-5
986.468658364194	3.0742514E-5
986.469195582789	7.1921597E-5
986.469733651629	6.1696512E-5
986.470272568357	1.3902123E-5
986.470812330584	-4.684799E-6
986.471352935886	1.162026E-5
986.471894381805	2.7323133E-5
986.472436665851	-1.3729813E-5
986.472979785499	-1.6120875E-5
986.473523738192	-6.5286908E-6
986.474068521339	8.9159612E-6
986.474614132316	1.9131045E-5
986.475160568468	1.1018582E-5
986.475707827105	-8.7956614E-6
986.476255905508	1.0828492E-5
986.476804800922	1.3010877E-5
986.477354510564	6.3457097E-5
986.477905031617	3.220918E-5
986.478456361233	4.1482432E-5
986.479008496533	1.824894E-5
986.479561434605	2.8333952E-5
986.480115172511	4.0750652E-5
986.480669707277	2.4536588E-5
986.481225035903	7.6046099E-6
986.481781155354	1.6022044E-5
986.482338062569	-1.5526412E-5
986.482895754456	2.1753576E-5
986.483454227893	6.194266E-7
986.484013479729	1.0822871E-5
986.484573506784	-1.6985703E-5
986.485134305849	-3.5456913E-5
986.485695873686	1.3431278E-5
986.486258207029	5.4785258E-5
986.486821302584	1.7555605E-5
986.487385157027	2.0474423E-5
986.48794976701	4.4539807E-5
986.488515129155	5.3542106E-5
986.489081240055	4.1684754E-5
986.489648096281	1.9342571E-5
986.490215694372	2.9847661E-7
986.490784030844	5.4493179E-5
986.491353102185	0.00010500267
986.491922904857	0.00010265558
986.492493435296	0.00013707048
986.493064689914	0.00010776585
986.493636665095	0.00011315846
986.494209357201	0.00014420011
986.494782762566	8.2969971E-5
986.495356877502	5.305883E-5
986.495931698294	7.2009869E-5
986.496507221206	0.00012266515
986.497083442476	8.4373241E-5
986.497660358319	2.1664409E-5
986.498237964926	-1.6214946E-5
986.498816258465	4.32868E-6
986.499395235084	6.9740614E-5
986.499974890904	4.3677748E-5
986.500555222027	2.3939676E-5
986.501136224531	1.2797324E-5
986.501717894473	2.5047302E-5
986.502300227888	2.4497556E-5
986.50288322079	3.2887318E-5
986.503466869174	-2.3087303E-5
986.504051169009	1.7520857E-5
986.50463611625	2.2112099E-6
986.505221706826	1.6881228E-6
986.505807936651	-1.3614055E-5
986.506394801615	-6.0273819E-6
986.506982297591	-8.8197739E-6
986.507570420434	5.867584E-5
986.508159165976	3.8791022E-5
986.508748530034	2.1211124E-5
986.509338508406	1.6425956E-5
986.50992909687	3.8087976E-5
986.510520291189	6.7252244E-5
986.511112087106	-1.3801898E-7
986.511704480349	-3.7953061E-5
986.512297466627	-6.378105E-7
986.512891041633	4.5272023E-5
986.513485201044	2.3268392E-5
986.51407994052	1.3308632E-5
986.514675255706	6.1295264E-5
986.51527114223	5.3089538E-5
986.515867595706	7.5198921E-5
986.516464611734	-8.6920954E-7
986.517062185895	-1.7970971E-5
986.51766031376	1.448168E-5
986.518258990883	3.6323268E-5
986.518858212805	6.8847512E-5
986.519457975053	7.6061624E-5
986.520058273141	0.00012529419
986.52065910257	0.00012112932
986.521260458826	0.00017403955
986.521862337386	0.00011658025
986.522464733711	0.00010949121
986.523067643253	9.153023E-5
986.523671061451	7.9831494E-5
986.524274983731	4.9048049E-5
986.52487940551	4.1045096E-5
986.525484322193	-5.8770106E-6
986.526089729175	1.6110587E-5
986.526695621839	6.10922E-5
986.52730199556	2.8571381E-5
986.527908845702	-3.9317533E-6
986.528516167619	3.3360357E-5
986.529123956657	5.1606265E-5
986.529732208151	4.7206519E-5
986.53034091743	-1.4101064E-5
986.530950079812	6.5301501E-6
986.531559690607	2.0452544E-5
986.53216974512	1.960617E-5
986.532780238644	-3.4951387E-5
986.533391166468	-4.2517557E-5
986.534002523873	-1.33221E-5
986.534614306132	5.3445619E-5
986.535226508512	3.5126126E-5
986.535839126274	-1.6411632E-5
986.536452154675	4.0710882E-5
986.537065588962	3.0573738E-5
986.537679424379	1.8749806E-5
986.538293656165	5.2716955E-6
986.538908279554	-3.680159E-5
986.539523289774	-4.6626392E-6
986.540138682049	-1.3394853E-5
986.540754451601	-7.9747897E-6
986.541370593646	-4.5296067E-5
986.541987103395	-3.6659447E-5
986.54260397606	6.5612599E-5
986.543221206847	6.4436346E-5
986.543838790958	-6.2945719E-6
986.544456723595	1.6958862E-5
986.545074999958	3.4458357E-5
986.545693615243	3.7334492E-5
986.546312564644	1.6474647E-5
986.546931843356	2.6731435E-5
986.547551446571	7.6262942E-5
986.54817136948	0.00014742586
986.548791607274	0.00016298208
986.549412155143	0.00017371475
986.550033008277	0.00017697742
986.550654161867	0.00019927535
986.551275611102	0.00014380446
986.551897351173	8.8611145E-5
986.552519377273	0.00015249824
986.553141684594	0.00013242368
986.55376426833	0.00010978442
986.554387123679	1.694023E-5
986.555010245835	1.9606419E-5
986.555633630001	3.2153297E-5
986.556257271377	4.4783766E-5
986.556881165169	-1.0381551E-5
986.557505306584	-3.5986403E-5
986.558129690832	4.1135877E-6
986.558754313127	2.0554144E-5
986.559379168688	2.0065358E-5
986.560004252735	-6.4735627E-6
986.560629560493	-3.361373E-7
986.561255087192	-4.0282384E-6
986.561880828067	3.1210035E-5
986.562506778356	-4.0808856E-5
986.563132933304	-6.7690471E-6
986.563759288159	9.2613254E-7
986.564385838176	2.7269445E-5
986.565012578615	7.6153669E-6
986.565639504743	2.4406469E-5
986.566266611833	1.9066729E-5
986.566893895163	-1.9428478E-5
986.56752135002	-5.7671441E-5
986.568148971694	-4.3513413E-5
986.569040110666	9.5155701E-5
986.569594112576	0.00014083977
986.570148723901	0.00011369355
986.570703941525	8.6488166E-5
986.571259762333	0.00011240072
986.571816183205	0.00012248068
986.572373201018	0.00013804073
986.572930812645	9.8051802E-5
986.57348901496	5.8614234E-5
986.57404780483	0.00015858134
986.57460717912	0.00016035678
986.575167134694	0.00017007497
986.575727668412	0.00014954511
986.576288777133	9.833373E-5
986.576850457711	0.0001331877
986.577412707001	0.0001692317
986.577975521853	0.00012302581
986.578538899115	8.581498E-5
986.579102835635	7.5974727E-5
986.579667328256	0.00011385165
986.580232373821	6.6258726E-5
986.580797969171	9.9280973E-5
986.581364111144	7.9182741E-5
986.581930796577	7.318709E-5
986.582498022306	0.00012801513
986.583065785164	0.00016718871
986.583634081982	0.00013575403
986.584202909592	0.00013185789
986.584772264822	0.00015425835
986.585342144501	0.00018443439
986.585912545455	0.00022740934
986.586483464508	0.00024170434
986.587054898485	0.00027750517
986.58762684421	0.00023716265
986.588199298503	0.00020093762
986.588772258186	0.00017010824
986.58934572008	7.4235773E-5
986.589919681004	7.6144912E-5
986.590494137775	8.9188004E-5
986.591069087213	0.00012875027
986.591644526135	0.00010332868
986.592220451357	8.4483727E-5
986.592796859697	5.0590963E-5
986.59337374797	3.5278452E-5
986.593951112991	8.5731226E-5
986.594528951576	0.00010223196
986.595107260541	0.00010360748
986.595686036701	7.9517609E-5
986.596265276869	0.00012738323
986.596844977863	0.00016570401
986.597425136496	0.00013357945
986.598005749583	0.00014621945
986.598586813941	0.00012309356
986.599168326384	0.00018522613
986.599750283729	0.00019798212
986.600332682792	0.00016143355
986.60091552039	0.00010408553
986.60149879334	0.00012517814
986.602082498459	0.0001845029
986.602666632567	0.00011957314
986.603251192482	8.4636151E-5
986.603836175024	7.4719515E-5
986.604421577013	7.9078869E-5
986.605007395273	8.8798588E-5
986.605593626623	1.3893734E-5
986.60618026789	2.6100866E-5
986.606767315895	3.7664442E-5
986.607354767466	7.8525947E-5
986.607942619429	0.00010970717
986.608530868612	7.9004261E-5
986.609119511844	8.4323678E-5
986.609708545956	0.00011986717
986.610297967779	0.00016030816
986.610887774147	8.6744105E-5
986.611477961896	1.6247686E-5
986.612068527861	-2.8006959E-6
986.61265946888	3.5408058E-5
986.613250781794	5.8755406E-5
986.613842463444	2.6879328E-5
986.614434510672	5.0145547E-5
986.615026920325	0.00010039011
986.61561968925	0.00012033079
986.616212814294	0.00010787026
986.61680629231	4.3855522E-5
986.617400120151	1.4109691E-5
986.61799429467	3.2596603E-5
986.618588812726	4.3194214E-5
986.619183671179	1.5358402E-5
986.61977886689	-1.3741498E-5
986.620374396722	2.0391652E-5
986.620970257544	7.9115132E-5
986.621566446223	8.8146691E-5
986.622162959631	9.366202E-5
986.622759794642	0.00010795812
986.623356948132	0.00016295878
986.623954416982	0.0002214922
986.624552198071	0.0002107008
986.625150288285	0.00010427418
986.625748684512	0.00014571298
986.626347383641	0.00015584994
986.626946382565	0.00015613325
986.62754567818	7.5128701E-5
986.628145267386	3.4533943E-5
986.628745147084	5.2084233E-5
986.629345314178	0.00010494047
986.629945765579	8.0736827E-5
986.630546498195	2.7718823E-5
986.631147508943	8.3369749E-5
986.631748794739	8.030668E-5
986.632350352505	8.8660592E-5
986.632952179165	6.5705077E-5
986.633554271647	2.717899E-5
986.634156626881	6.0090584E-5
986.634759241804	3.3330711E-5
986.635362113352	3.4459812E-5
986.635965238469	2.6142382E-6
986.636568614098	5.1823437E-5
986.637172237189	9.7570672E-5
986.637776104695	0.0001196458
986.638380213573	6.6182096E-5
986.638984560782	8.6746741E-6
986.639589143287	7.4127217E-7
986.640193958056	3.0293855E-5
986.640799002059	4.7378213E-5
986.641404272275	-2.3311482E-6
986.642009765681	2.0398846E-5
986.642615479262	7.5813288E-5
986.643221410007	0.00010585097
986.643827554906	7.3937772E-5
986.644433910956	3.7141774E-5
986.645040475158	5.7233618E-5
986.645647244515	6.6580738E-5
986.646254216038	2.7326869E-5
986.646861386739	1.9395984E-5
986.647468753635	9.0771446E-6
986.648076313749	1.0087969E-5
986.648684064107	3.0573792E-5
986.649292001739	2.5362489E-5
986.649900123681	2.0607713E-5
986.650508426973	0.00011011383
986.65111690866	0.00014656488
986.651725565789	0.00015440966
986.652334395415	0.00014459969
986.652943394596	0.00011767993
986.653552560395	0.0001369448
986.65416188988	0.00010435838
986.654771380123	8.4328523E-5
986.655381028202	5.4776807E-5
986.655990831199	7.183E-5
986.656600786201	4.6705209E-5
986.6572108903	4.0098592E-5
986.657821140592	3.6081281E-6
986.65843153418	4.7049576E-5
986.659042068172	9.3695096E-5
986.659652739677	6.187203E-5
986.660263545814	5.4966153E-5
986.660874483706	4.8533264E-5
986.661485550478	2.8600445E-5
986.662096743264	1.8122193E-5
986.662708059202	5.7000912E-6
986.663319495433	-3.303184E-5
986.663931049107	3.2782336E-5
986.664542717377	8.3042687E-5
986.665666050367	-1.1200778E-5
986.666213020927	2.2228029E-5
986.666760529147	1.8030207E-5
986.667308572291	5.4397682E-5
986.667857147621	5.4914261E-5
986.668406252401	0.00011604455
986.668955883895	0.00014548146
986.669506039367	0.00017638628
986.670056716083	0.00013813609
986.670607911307	9.3985647E-5
986.671159622306	0.00011322818
986.671711846347	0.00013902159
986.672264580698	0.00010724826
986.672817822627	9.7813398E-5
986.673371569404	4.7290854E-5
986.673925818299	4.7686441E-5
986.674480566582	9.4481999E-5
986.675035811527	6.2118743E-5
986.675591550407	4.0001385E-5
986.676147780496	1.534325E-5
986.676704499069	6.5671666E-5
986.677261703404	6.3612424E-5
986.677819390777	2.7426593E-5
986.67837755847	6.1155508E-5
986.678936203762	5.6766057E-5
986.679495323935	9.5632982E-5
986.680054916272	0.00010705285
986.680614978059	7.5766882E-5
986.681175506582	5.4892222E-5
986.681736499128	7.2800474E-5
986.682297952988	0.00012213495
986.682859865452	0.00013224962
986.683422233814	0.00011549117
986.683985055368	0.00010945154
986.68454832741	0.00012553608
986.685112047239	0.00014481074
986.685676212154	0.00012298928
986.686240819458	0.00010224603
986.686805866454	8.9145862E-5
986.687371350448	8.236587E-5
986.687937268749	8.6654676E-5
986.688503618666	6.2052539E-5
986.68907039751	4.3315278E-5
986.689637602597	4.7451322E-5
986.690205231243	6.3342268E-5
986.690773280765	6.8677473E-5
986.691341748485	7.3579613E-5
986.691910631727	3.2837404E-5
986.692479927814	2.2489221E-5
986.693049634075	2.7210437E-5
986.693619747841	9.2452821E-5
986.694190266444	6.6032844E-5
986.694761187218	2.1680329E-5
986.695332507502	4.5202436E-5
986.695904224634	4.9377461E-5
986.69647633596	6.2266772E-5
986.697048838822	8.7648179E-5
986.69762173057	9.7582015E-5
986.698195008553	0.0001037725
986.698768670126	0.00015980533
986.699342712643	0.00020940683
986.699917133465	0.00020060864
986.700491929952	0.00022065082
986.701067099469	0.00025304782
986.701642639383	0.00030583452
986.702218547064	0.00035732871
986.702794819886	0.00039168907
986.703371455224	0.00037410759
986.703948450459	0.00035690004
986.70452580297	0.00033666549
986.705103510145	0.00032434799
986.705681569371	0.00021484484
986.706259978039	0.00018065602
986.706838733544	0.00016723544
986.707417833283	0.00014290752
986.707997274658	0.00011116277
986.708577055073	7.0542119E-5
986.709157171933	2.4920781E-5
986.70973762265	9.9188746E-6
986.710318404639	-8.0436048E-6
986.710899515315	-3.4810987E-6
986.7114809521	-4.8803562E-5
986.712062712418	-2.32784E-5
986.712644793696	-2.3680495E-6
986.713227193363	3.018216E-5
986.713809908855	2.4206473E-5
986.71439293761	1.8452576E-5
986.714976277067	2.4896876E-6
986.715559924673	1.6735725E-5
986.716143877875	3.140125E-5
986.716728134124	-2.3583954E-5
986.717312690877	1.1379912E-5
986.717897545592	2.2404391E-5
986.718482695731	4.120994E-5
986.719068138762	1.3011612E-5
986.719653872153	1.2743568E-6
986.720239893379	-1.941444E-6
986.720826199917	5.0571798E-6
986.721412789247	6.1911531E-5
986.721999658854	-1.5698201E-5
986.722586806228	-1.5087803E-6
986.723174228861	3.7878162E-5
986.723761924248	4.6564648E-5
986.724349889889	3.0419156E-5
986.72493812329	-4.8555789E-6
986.725526621956	1.2259025E-5
986.726115383401	1.3082298E-5
986.726704405139	4.5219895E-5
986.727293684689	5.6947533E-6
986.727883219576	1.6796046E-5
986.728473007327	-1.8692852E-5
986.729063045473	4.0464376E-5
986.729653331548	3.6005214E-5
986.730243863093	-8.9617987E-7
986.730834637651	-1.9928228E-5
986.731425652769	4.7091151E-5
986.732016905999	5.6001943E-5
986.732608394895	4.8486036E-5
986.733200117018	1.8999714E-6
986.73379206993	2.9670568E-5
986.734384251201	2.2051014E-5
986.734976658401	9.4888064E-6
986.735569289107	8.7205481E-6
986.736162140898	-3.0598003E-5
986.736755211359	-1.0438432E-6
986.737348498078	3.539713E-5
986.737941998648	7.9078524E-7
986.738535710666	-1.6472937E-5
986.739129631732	0.00011381463
986.739723759453	0.00017284932
986.740318091436	0.00018719048
986.740912625296	0.00020404089
986.74150735865	0.00017879708
986.742102289122	0.00021053012
[truncated: 20,576 more rows]
